# Supplementary material for: Tetra­aqua­(2,2′-bipyridine-κ2 N,N′)nickel(II) sulfate
Source: Acta Crystallogr Sect E Struct Rep Online. 2012 Jun 16;68(Pt 7):m908. doi: 10.1107/S160053681202538X (PMC3393179; doi:10.1107/S160053681202538X)
Supplement: Supplementary file 1 [file e-68-0m908-sup1.cif]

##############################################################################
#                                                                            #
# This CIF contains the data in a paper accepted for publication in          #
# Acta Crystallographica Section E. It conforms to the requirements of       #
# Notes for Authors for Acta Crystallographica Section E, and has been       #
# peer reviewed under the auspices of the IUCr Commission on Journals.       #
#                                                                            #
# Full details of the Crystallographic Information File format               #
# are given in the paper "The Crystallographic Information File (CIF):       #
# a New Standard Archive File for Crystallography" by S. R. Hall, F. H.      #
# Allen and I. D. Brown [Acta Cryst. (1991), A47, 655-685].                  #
#                                                                            #
# The current version of the core CIF dictionary is obtainable from          #
# ftp://ftp.iucr.org/pub/cif_core.dic.                                       #
#                                                                            #
# Software is freely available for graphical display of the structure(s)     #
# in this CIF. For information consult the CIF software page                 #
# http://www.iucr.org/resources/cif/software.                                #
#                                                                            #
# This file may be used for bona fide research purposes within the           #
# scientific community so long as proper attribution is given to the journal # 
# article from which it was obtained.                                        #
#                                                                            #
##############################################################################
data_global
_audit_creation_method     'form.cif (version 2.0)'
_journal_data_validation_number     ?
_journal_date_recd_electronic     2012-05-27
_journal_date_accepted     2012-06-04
_journal_name_full     'Acta Crystallographica, Section E'
_journal_year     2012
_journal_volume     68
_journal_issue      7
_journal_page_first     m908
_journal_page_last     m908
_journal_paper_category     QM
_journal_paper_doi     10.1107/S160053681202538X
_journal_coeditor_code     TK5105
_publ_contact_author_name     'Kittipong Chainok'
_publ_contact_author_address
;Department of Chemistry
Faculty of Science
Naresuan University
Muang
Phitsanulok 65000
Thailand
;
_publ_contact_author_email     kittipongc@nu.ac.th
_publ_contact_author_fax     +66-55-963-401
_publ_contact_author_phone     +66-55-963-419
_publ_section_title
;
Tetraaqua(2,2'-bipyridine-\k^2^<i>N</i>,<i>N'</i>)nickel(II) sulfate
;
_publ_section_title_footnote     .
loop_
    _publ_author_name
    _publ_author_address
    'Boonlue, Sujirat'
;Department of Chemistry
Faculty of Science
Naresuan University
Muang
Phitsanulok 65000
Thailand
;
    'Theppitak, Chatphorn'
;Department of Chemistry
Faculty of Science
Naresuan University
Muang
Phitsanulok 65000
Thailand
;
    'Chainok, Kittipong'
;Department of Chemistry
Faculty of Science
Naresuan University
Muang
Phitsanulok 65000
Thailand
;
data_I
_chemical_name_systematic
;
Tetraaqua(2,2'-bipyridyl-\k^2^<i>N</i>,<i>N'</i>)nickel(II) sulfate
;
_chemical_name_common     ?
_chemical_formula_moiety     'C10 H16 N2 Ni O4 2+, O4 S 2-'
_chemical_formula_sum     'C10 H16 N2 Ni O8 S'
_chemical_formula_structural     ?
_chemical_formula_analytical     ?
_chemical_formula_iupac     '[Ni (C10 H8 N2) (H2 O)4] S O4'
_chemical_formula_weight     383.02
_space_group_crystal_system     orthorhombic
_space_group_name_H-M_alt     'P b c a'
_space_group_name_Hall     '-P 2ac 2ab'
loop_
    _symmetry_equiv_pos_as_xyz
    'x, y, z'
    '-x+1/2, -y, z+1/2'
    'x+1/2, -y+1/2, -z'
    '-x, y+1/2, -z+1/2'
    '-x, -y, -z'
    'x-1/2, y, -z-1/2'
    '-x-1/2, y-1/2, z'
    'x, -y-1/2, z-1/2'
_cell_length_a     12.3035(7)
_cell_length_b     11.6560(7)
_cell_length_c     20.7112(10)
_cell_angle_alpha     90.00
_cell_angle_beta     90.00
_cell_angle_gamma     90.00
_cell_volume     2970.2(3)
_cell_formula_units_Z     8
_cell_measurement_reflns_used     ?
_cell_measurement_theta_min     ?
_cell_measurement_theta_max     ?
_cell_measurement_temperature     298(2)
_exptl_crystal_description     block
_exptl_crystal_colour     blue
_exptl_crystal_size_max     0.25
_exptl_crystal_size_mid     0.20
_exptl_crystal_size_min     0.20
_exptl_crystal_size_rad     ?
_exptl_crystal_density_diffrn     1.713
_exptl_crystal_density_meas     ?
_exptl_crystal_density_method     'not measured'
_exptl_crystal_F_000     1584
_exptl_absorpt_coefficient_mu     1.488
_exptl_absorpt_correction_type     multi-scan
_exptl_absorpt_process_details     '(SADABS; Bruker, 2003)'
_exptl_absorpt_correction_T_min     0.7073
_exptl_absorpt_correction_T_max     0.7551
_exptl_special_details
;
;
_diffrn_ambient_temperature     298(2)
_diffrn_radiation_type     MoK\a
_diffrn_radiation_wavelength     0.71073
_diffrn_radiation_source     'fine-focus sealed tube'
_diffrn_radiation_monochromator     graphite
_diffrn_measurement_device_type     'Bruker SMART APEX CCD area detector'
_diffrn_measurement_method     '\w and \f scans'
_diffrn_detector_area_resol_mean     8
_diffrn_reflns_number     11218
_diffrn_reflns_av_R_equivalents     0.0450
_diffrn_reflns_theta_min     1.97
_diffrn_reflns_theta_max     30.52
_diffrn_reflns_theta_full     25.00
_diffrn_measured_fraction_theta_max     0.800
_diffrn_measured_fraction_theta_full     0.990
_diffrn_reflns_limit_h_min     0
_diffrn_reflns_limit_h_max     17
_diffrn_reflns_limit_k_min     0
_diffrn_reflns_limit_k_max     16
_diffrn_reflns_limit_l_min     0
_diffrn_reflns_limit_l_max     19
_diffrn_reflns_reduction_process     ?
_refine_special_details
;
Refinement of <i>F</i>^2^ against all reflections. The weighted <i>R</i>-factor
<i>wR</i> and goodness of fit <i>S</i> are based on <i>F</i>^2^, conventional
<i>R</i>-factors <i>R</i> are based on <i>F</i>, with <i>F</i> set to zero for
negative <i>F</i>^2^. The threshold expression of <i>F</i>^2^ >
\s(<i>F</i>^2^) is used only for calculating <i>R</i>-factors(gt) <i>etc</i>.
and is not relevant to the choice of reflections for refinement.
<i>R</i>-factors based on <i>F</i>^2^ are statistically about twice as large
as those based on <i>F</i>, and <i>R</i>- factors based on ALL data will be
even larger.
;
_reflns_number_total     3626
_reflns_number_gt     3024
_reflns_threshold_expression     I>2\s(I)
_refine_ls_structure_factor_coef     Fsqd
_refine_ls_matrix_type     full
_refine_ls_R_factor_all     0.0499
_refine_ls_R_factor_gt     0.0389
_refine_ls_wR_factor_gt     0.0857
_refine_ls_wR_factor_ref     0.0917
_refine_ls_goodness_of_fit_all     ?
_refine_ls_goodness_of_fit_ref     1.072
_refine_ls_restrained_S_all     1.073
_refine_ls_restrained_S_obs     ?
_refine_ls_number_reflns     3626
_refine_ls_number_parameters     231
_refine_ls_number_restraints     12
_refine_ls_number_constraints     ?
_refine_ls_hydrogen_treatment     mixed
_refine_ls_weighting_scheme     calc
_refine_ls_weighting_details
         'calc w=1/[\s^2^(Fo^2^)+(0.0322P)^2^+3.2213P] where P=(Fo^2^+2Fc^2^)/3'
_atom_sites_solution_hydrogens     geom
_atom_sites_solution_primary     direct
_atom_sites_solution_secondary     difmap
_refine_ls_shift/su_max     0.001
_refine_ls_shift/su_mean     0.000
_refine_diff_density_max     0.576
_refine_diff_density_min     -0.702
_refine_ls_extinction_method     none
loop_
    _atom_type_symbol
    _atom_type_description
    _atom_type_scat_dispersion_real
    _atom_type_scat_dispersion_imag
    _atom_type_scat_source
    'C' 'C' 0.0033 0.0016
                         'International Tables Vol C Tables 4.2.6.8 and 6.1.1.4'
    'H' 'H' 0.0000 0.0000
                         'International Tables Vol C Tables 4.2.6.8 and 6.1.1.4'
    'N' 'N' 0.0061 0.0033
                         'International Tables Vol C Tables 4.2.6.8 and 6.1.1.4'
    'O' 'O' 0.0106 0.0060
                         'International Tables Vol C Tables 4.2.6.8 and 6.1.1.4'
    'Ni' 'Ni' 0.3393 1.1124
                         'International Tables Vol C Tables 4.2.6.8 and 6.1.1.4'
    'S' 'S' 0.1246 0.1234
                         'International Tables Vol C Tables 4.2.6.8 and 6.1.1.4'
_computing_data_collection     'SMART (Bruker, 2001)'
_computing_cell_refinement     'SAINT (Bruker, 2002)'
_computing_data_reduction     'SAINT (Bruker, 2002)'
_computing_structure_solution     'SHELXS97 (Sheldrick, 2008)'
_computing_structure_refinement     'SHELXL97 (Sheldrick, 2008)'
_computing_molecular_graphics
;
ORTEP-3 for Windows (Farrugia, 1997) and DIAMOND (Brandenburg,
2006)
;
_computing_publication_material     'publCIF (Westrip, 2010)'
loop_
    _atom_site_type_symbol
    _atom_site_label
    _atom_site_fract_x
    _atom_site_fract_y
    _atom_site_fract_z
    _atom_site_U_iso_or_equiv
    _atom_site_adp_type
    _atom_site_calc_flag
    _atom_site_refinement_flags
    _atom_site_occupancy
    _atom_site_symmetry_multiplicity
    _atom_site_disorder_assembly
    _atom_site_disorder_group
    Ni Ni1 0.05162(2) 0.72886(2) 0.655841(16) 0.01042(10) Uani d . 1 1 . .
    S S1 -0.25226(4) 0.98567(4) 0.69683(3) 0.01034(14) Uani d . 1 1 . .
    O O1 -0.10901(13) 0.73405(14) 0.62681(9) 0.0138(4) Uani d D 1 1 . .
    N N1 0.07768(16) 0.56644(16) 0.61777(11) 0.0128(4) Uani d . 1 1 . .
    C C1 0.0689(2) 0.4662(2) 0.64883(14) 0.0162(5) Uani d . 1 1 . .
    H H1 0.0453 0.4665 0.6915 0.019 Uiso calc R 1 1 . .
    O O2 0.20770(14) 0.72708(14) 0.69286(9) 0.0133(4) Uani d D 1 1 . .
    N N2 0.09637(16) 0.77000(16) 0.56277(11) 0.0134(4) Uani d . 1 1 . .
    C C2 0.0934(2) 0.3618(2) 0.62007(14) 0.0184(6) Uani d . 1 1 . .
    H H2 0.0871 0.2937 0.6431 0.022 Uiso calc R 1 1 . .
    O O3 -0.00380(14) 0.67614(14) 0.74609(9) 0.0150(4) Uani d D 1 1 . .
    C C3 0.1271(2) 0.3612(2) 0.55698(14) 0.0208(6) Uani d . 1 1 . .
    H H3 0.1440 0.2923 0.5366 0.025 Uiso calc R 1 1 . .
    O O4 0.04198(14) 0.89878(14) 0.68080(10) 0.0170(4) Uani d D 1 1 . .
    C C4 0.1357(2) 0.4641(2) 0.52378(14) 0.0178(5) Uani d . 1 1 . .
    H H4 0.1576 0.4651 0.4808 0.021 Uiso calc R 1 1 . .
    O O5 -0.25137(14) 0.85952(13) 0.70127(9) 0.0172(4) Uani d . 1 1 . .
    C C5 0.11122(18) 0.56556(19) 0.55584(13) 0.0128(5) Uani d . 1 1 . .
    O O6 -0.13912(13) 1.02854(14) 0.69611(8) 0.0142(4) Uani d . 1 1 . .
    C C6 0.11779(18) 0.67945(19) 0.52374(13) 0.0133(5) Uani d . 1 1 . .
    O O7 -0.30835(14) 1.02193(14) 0.63785(9) 0.0157(4) Uani d . 1 1 . .
    C C7 0.1406(2) 0.6931(2) 0.45869(14) 0.0185(6) Uani d . 1 1 . .
    H H7 0.1578 0.6300 0.4332 0.022 Uiso calc R 1 1 . .
    O O8 -0.30946(13) 1.03373(13) 0.75434(8) 0.0137(4) Uani d . 1 1 . .
    C C8 0.1376(2) 0.8021(2) 0.43219(14) 0.0201(6) Uani d . 1 1 . .
    H H8 0.1508 0.8130 0.3884 0.024 Uiso calc R 1 1 . .
    C C9 0.1145(2) 0.8947(2) 0.47183(14) 0.0214(6) Uani d . 1 1 . .
    H H9 0.1122 0.9687 0.4552 0.026 Uiso calc R 1 1 . .
    C C10 0.0950(2) 0.8751(2) 0.53642(14) 0.0174(6) Uani d . 1 1 . .
    H H10 0.0801 0.9375 0.5629 0.021 Uiso calc R 1 1 . .
    H H1A -0.134(3) 0.6650(17) 0.6270(18) 0.048(11) Uiso d D 1 1 . .
    H H2A 0.233(3) 0.6601(17) 0.7021(14) 0.030(9) Uiso d D 1 1 . .
    H H3A -0.0628(19) 0.636(3) 0.7451(17) 0.042(11) Uiso d D 1 1 . .
    H H4A 0.092(2) 0.937(3) 0.7005(15) 0.040(10) Uiso d D 1 1 . .
    H H1B -0.152(3) 0.778(2) 0.6482(16) 0.041(11) Uiso d D 1 1 . .
    H H2B 0.220(3) 0.773(2) 0.7246(14) 0.048(12) Uiso d D 1 1 . .
    H H3B 0.046(3) 0.639(3) 0.766(2) 0.071(15) Uiso d D 1 1 . .
    H H4B -0.0191(18) 0.934(3) 0.6840(17) 0.039(10) Uiso d D 1 1 . .
loop_
    _atom_site_aniso_label
    _atom_site_aniso_U_11
    _atom_site_aniso_U_22
    _atom_site_aniso_U_33
    _atom_site_aniso_U_12
    _atom_site_aniso_U_13
    _atom_site_aniso_U_23
    Ni1 0.00799(13) 0.01272(14) 0.0105(3) 0.00003(10) 0.00070(11) -0.00085(11)
    S1 0.0079(2) 0.0117(2) 0.0114(4) 0.00052(17) 0.0005(2) -0.0002(2)
    O1 0.0087(7) 0.0155(7) 0.0173(12) -0.0007(6) -0.0004(7) -0.0022(7)
    N1 0.0111(9) 0.0163(9) 0.0109(15) -0.0006(7) -0.0008(8) -0.0005(8)
    C1 0.0152(11) 0.0184(11) 0.0149(18) -0.0010(9) -0.0010(9) 0.0009(9)
    O2 0.0111(7) 0.0148(7) 0.0139(12) 0.0004(6) -0.0015(7) -0.0002(7)
    N2 0.0094(8) 0.0162(9) 0.0146(14) 0.0007(7) 0.0011(8) -0.0004(8)
    C2 0.0163(11) 0.0163(10) 0.0227(19) 0.0002(9) -0.0029(10) 0.0012(10)
    O3 0.0112(8) 0.0205(8) 0.0132(12) -0.0009(6) 0.0008(7) 0.0023(7)
    C3 0.0189(12) 0.0195(11) 0.024(2) 0.0035(9) -0.0010(10) -0.0055(10)
    O4 0.0098(8) 0.0171(8) 0.0241(13) 0.0013(6) -0.0022(7) -0.0062(7)
    C4 0.0171(11) 0.0221(11) 0.0143(18) 0.0030(9) 0.0027(10) -0.0046(10)
    O5 0.0198(9) 0.0115(7) 0.0204(12) 0.0015(6) 0.0071(7) 0.0001(7)
    C5 0.0080(9) 0.0179(10) 0.0126(17) -0.0005(8) 0.0000(9) -0.0010(9)
    O6 0.0083(7) 0.0191(8) 0.0153(12) -0.0020(6) 0.0005(6) -0.0008(7)
    C6 0.0091(9) 0.0172(10) 0.0137(17) 0.0006(8) 0.0020(8) 0.0011(9)
    O7 0.0159(8) 0.0187(8) 0.0125(11) 0.0025(6) -0.0041(7) -0.0019(7)
    C7 0.0149(11) 0.0250(11) 0.0157(19) -0.0006(9) 0.0013(10) -0.0012(10)
    O8 0.0115(7) 0.0159(7) 0.0137(12) -0.0003(6) 0.0025(7) -0.0005(6)
    C8 0.0160(11) 0.0304(13) 0.0139(18) -0.0021(10) 0.0033(10) 0.0049(11)
    C9 0.0161(11) 0.0243(12) 0.024(2) -0.0006(9) 0.0015(10) 0.0105(11)
    C10 0.0154(11) 0.0166(10) 0.0201(19) 0.0028(9) 0.0053(10) 0.0027(10)
_geom_special_details
;
All e.s.d.'s (except the e.s.d. in the dihedral angle between two l.s. planes)
are estimated using the full covariance matrix. The cell e.s.d.'s are taken
into account individually in the estimation of e.s.d.'s in distances, angles
and torsion angles; correlations between e.s.d.'s in cell parameters are only
used when they are defined by crystal symmetry. An approximate (isotropic)
treatment of cell e.s.d.'s is used for estimating e.s.d.'s involving l.s.
planes.
;
loop_
    _geom_bond_atom_site_label_1
    _geom_bond_atom_site_label_2
    _geom_bond_site_symmetry_2
    _geom_bond_distance
    _geom_bond_publ_flag
    Ni1 O4 . 2.0504(17) ?
    Ni1 N2 . 2.061(2) ?
    Ni1 O1 . 2.0667(17) ?
    Ni1 O2 . 2.0679(17) ?
    Ni1 N1 . 2.0757(19) ?
    Ni1 O3 . 2.0824(19) ?
    S1 O7 . 1.4653(19) ?
    S1 O5 . 1.4732(16) ?
    S1 O6 . 1.4791(17) ?
    S1 O8 . 1.4926(18) ?
    O1 H1A . 0.862(18) ?
    O1 H1B . 0.862(18) ?
    N1 C1 . 1.338(3) ?
    N1 C5 . 1.347(3) ?
    C1 C2 . 1.388(3) ?
    C1 H1 . 0.9300 ?
    O2 H2A . 0.862(17) ?
    O2 H2B . 0.863(18) ?
    N2 C10 . 1.341(3) ?
    N2 C6 . 1.355(3) ?
    C2 C3 . 1.371(4) ?
    C2 H2 . 0.9300 ?
    O3 H3A . 0.864(18) ?
    O3 H3B . 0.862(18) ?
    C3 C4 . 1.387(4) ?
    C3 H3 . 0.9300 ?
    O4 H4A . 0.861(18) ?
    O4 H4B . 0.861(18) ?
    C4 C5 . 1.390(3) ?
    C4 H4 . 0.9300 ?
    C5 C6 . 1.487(3) ?
    C6 C7 . 1.386(4) ?
    C7 C8 . 1.384(4) ?
    C7 H7 . 0.9300 ?
    C8 C9 . 1.386(4) ?
    C8 H8 . 0.9300 ?
    C9 C10 . 1.378(4) ?
    C9 H9 . 0.9300 ?
    C10 H10 . 0.9300 ?
loop_
    _geom_angle_atom_site_label_1
    _geom_angle_atom_site_label_2
    _geom_angle_atom_site_label_3
    _geom_angle_site_symmetry_1
    _geom_angle_site_symmetry_3
    _geom_angle
    _geom_angle_publ_flag
    O4 Ni1 N2 . . 91.51(8) ?
    O4 Ni1 O1 . . 89.41(7) ?
    N2 Ni1 O1 . . 88.66(8) ?
    O4 Ni1 O2 . . 88.28(7) ?
    N2 Ni1 O2 . . 95.80(8) ?
    O1 Ni1 O2 . . 175.03(8) ?
    O4 Ni1 N1 . . 170.30(8) ?
    N2 Ni1 N1 . . 79.38(8) ?
    O1 Ni1 N1 . . 93.66(7) ?
    O2 Ni1 N1 . . 89.32(7) ?
    O4 Ni1 O3 . . 92.28(8) ?
    N2 Ni1 O3 . . 174.58(7) ?
    O1 Ni1 O3 . . 87.52(7) ?
    O2 Ni1 O3 . . 88.18(7) ?
    N1 Ni1 O3 . . 97.03(8) ?
    O7 S1 O5 . . 110.09(10) ?
    O7 S1 O6 . . 109.72(10) ?
    O5 S1 O6 . . 109.32(10) ?
    O7 S1 O8 . . 109.57(10) ?
    O5 S1 O8 . . 109.16(10) ?
    O6 S1 O8 . . 108.96(10) ?
    Ni1 O1 H1A . . 108(3) ?
    Ni1 O1 H1B . . 117(3) ?
    H1A O1 H1B . . 109(3) ?
    C1 N1 C5 . . 118.4(2) ?
    C1 N1 Ni1 . . 126.97(18) ?
    C5 N1 Ni1 . . 114.57(15) ?
    N1 C1 C2 . . 122.8(3) ?
    N1 C1 H1 . . 118.6 ?
    C2 C1 H1 . . 118.6 ?
    Ni1 O2 H2A . . 115(2) ?
    Ni1 O2 H2B . . 116(3) ?
    H2A O2 H2B . . 110(3) ?
    C10 N2 C6 . . 118.1(2) ?
    C10 N2 Ni1 . . 126.14(18) ?
    C6 N2 Ni1 . . 115.37(16) ?
    C3 C2 C1 . . 118.7(2) ?
    C3 C2 H2 . . 120.7 ?
    C1 C2 H2 . . 120.7 ?
    Ni1 O3 H3A . . 114(2) ?
    Ni1 O3 H3B . . 111(3) ?
    H3A O3 H3B . . 109(3) ?
    C2 C3 C4 . . 119.4(2) ?
    C2 C3 H3 . . 120.3 ?
    C4 C3 H3 . . 120.3 ?
    Ni1 O4 H4A . . 125(2) ?
    Ni1 O4 H4B . . 122(2) ?
    H4A O4 H4B . . 110(3) ?
    C3 C4 C5 . . 118.9(3) ?
    C3 C4 H4 . . 120.6 ?
    C5 C4 H4 . . 120.6 ?
    N1 C5 C4 . . 121.9(2) ?
    N1 C5 C6 . . 115.8(2) ?
    C4 C5 C6 . . 122.3(2) ?
    N2 C6 C7 . . 122.0(2) ?
    N2 C6 C5 . . 114.7(2) ?
    C7 C6 C5 . . 123.3(2) ?
    C8 C7 C6 . . 119.1(2) ?
    C8 C7 H7 . . 120.5 ?
    C6 C7 H7 . . 120.5 ?
    C7 C8 C9 . . 119.0(3) ?
    C7 C8 H8 . . 120.5 ?
    C9 C8 H8 . . 120.5 ?
    C10 C9 C8 . . 118.8(2) ?
    C10 C9 H9 . . 120.6 ?
    C8 C9 H9 . . 120.6 ?
    N2 C10 C9 . . 123.0(2) ?
    N2 C10 H10 . . 118.5 ?
    C9 C10 H10 . . 118.5 ?
loop_
    _geom_torsion_atom_site_label_1
    _geom_torsion_atom_site_label_2
    _geom_torsion_atom_site_label_3
    _geom_torsion_atom_site_label_4
    _geom_torsion_site_symmetry_1
    _geom_torsion_site_symmetry_2
    _geom_torsion_site_symmetry_3
    _geom_torsion_site_symmetry_4
    _geom_torsion
    _geom_torsion_publ_flag
    O4 Ni1 N1 C1 . . . . 158.1(4) ?
    N2 Ni1 N1 C1 . . . . 178.5(2) ?
    O1 Ni1 N1 C1 . . . . -93.6(2) ?
    O2 Ni1 N1 C1 . . . . 82.5(2) ?
    O3 Ni1 N1 C1 . . . . -5.6(2) ?
    O4 Ni1 N1 C5 . . . . -19.0(6) ?
    N2 Ni1 N1 C5 . . . . 1.39(16) ?
    O1 Ni1 N1 C5 . . . . 89.34(16) ?
    O2 Ni1 N1 C5 . . . . -94.63(16) ?
    O3 Ni1 N1 C5 . . . . 177.28(16) ?
    C5 N1 C1 C2 . . . . 0.4(3) ?
    Ni1 N1 C1 C2 . . . . -176.60(18) ?
    O4 Ni1 N2 C10 . . . . -9.6(2) ?
    O1 Ni1 N2 C10 . . . . 79.7(2) ?
    O2 Ni1 N2 C10 . . . . -98.1(2) ?
    N1 Ni1 N2 C10 . . . . 173.7(2) ?
    O3 Ni1 N2 C10 . . . . 124.8(7) ?
    O4 Ni1 N2 C6 . . . . 177.75(17) ?
    O1 Ni1 N2 C6 . . . . -92.87(17) ?
    O2 Ni1 N2 C6 . . . . 89.33(17) ?
    N1 Ni1 N2 C6 . . . . 1.11(16) ?
    O3 Ni1 N2 C6 . . . . -47.8(8) ?
    N1 C1 C2 C3 . . . . -0.7(4) ?
    C1 C2 C3 C4 . . . . 0.0(4) ?
    C2 C3 C4 C5 . . . . 0.8(4) ?
    C1 N1 C5 C4 . . . . 0.5(3) ?
    Ni1 N1 C5 C4 . . . . 177.86(18) ?
    C1 N1 C5 C6 . . . . 179.2(2) ?
    Ni1 N1 C5 C6 . . . . -3.5(2) ?
    C3 C4 C5 N1 . . . . -1.1(4) ?
    C3 C4 C5 C6 . . . . -179.7(2) ?
    C10 N2 C6 C7 . . . . 1.7(3) ?
    Ni1 N2 C6 C7 . . . . 174.92(19) ?
    C10 N2 C6 C5 . . . . -176.5(2) ?
    Ni1 N2 C6 C5 . . . . -3.2(3) ?
    N1 C5 C6 N2 . . . . 4.5(3) ?
    C4 C5 C6 N2 . . . . -176.9(2) ?
    N1 C5 C6 C7 . . . . -173.6(2) ?
    C4 C5 C6 C7 . . . . 5.0(4) ?
    N2 C6 C7 C8 . . . . -2.4(4) ?
    C5 C6 C7 C8 . . . . 175.5(2) ?
    C6 C7 C8 C9 . . . . 1.6(4) ?
    C7 C8 C9 C10 . . . . -0.2(4) ?
    C6 N2 C10 C9 . . . . -0.1(4) ?
    Ni1 N2 C10 C9 . . . . -172.58(19) ?
    C8 C9 C10 N2 . . . . -0.6(4) ?
loop_
    _geom_hbond_atom_site_label_D
    _geom_hbond_atom_site_label_H
    _geom_hbond_atom_site_label_A
    _geom_hbond_site_symmetry_A
    _geom_hbond_distance_DH
    _geom_hbond_distance_HA
    _geom_hbond_distance_DA
    _geom_hbond_angle_DHA
    O1 H1B O5 . 0.862(18) 1.897(19) 2.754(2) 173(3)
    O1 H1A O7 7 0.862(18) 1.825(19) 2.683(2) 173(4)
    O2 H2B O5 6_657 0.863(18) 1.868(19) 2.728(2) 174(3)
    O2 H2A O8 4_546 0.862(17) 1.97(2) 2.800(2) 162(3)
    O3 H3B O6 4_546 0.862(18) 1.89(2) 2.736(2) 168(4)
    O3 H3A O8 7 0.864(18) 1.982(19) 2.840(2) 172(3)
    O4 H4B O6 . 0.861(18) 1.857(19) 2.712(2) 172(3)
    O4 H4A O8 6_657 0.861(18) 1.903(18) 2.760(2) 174(3)
    C8 H8 O6 5_576 0.93 2.55 3.310(3) 139
