# Supplementary material for: Tetra­aqua­(2,2′-bipyridine-κ2 N,N′)nickel(II) sulfate
Source: Acta Crystallogr Sect E Struct Rep Online. 2012 Jun 16;68(Pt 7):m908. doi: 10.1107/S160053681202538X (PMC3393179; doi:10.1107/S160053681202538X)
Supplement: Supplementary file 3 [file e-68-0m908-Isup3.hkl]

# 
# h,k,l, Fc-squared, Fo-squared, sigma(Fo-squared) and status flag 
# 
data_I
_shelx_title ' KC125 in Pbca' 
_shelx_refln_list_code          4 
_shelx_F_calc_maximum      298.85 
_exptl_crystal_F_000      1584.00 
_reflns_d_resolution_high  0.6998 
 
loop_ 
 _symmetry_equiv_pos_as_xyz 
 'x, y, z' 
 '-x+1/2, -y, z+1/2' 
 'x+1/2, -y+1/2, -z' 
 '-x, y+1/2, -z+1/2' 
 '-x, -y, -z' 
 'x-1/2, y, -z-1/2' 
 '-x-1/2, y-1/2, z' 
 'x, -y-1/2, z-1/2' 
 
_cell_length_a    12.3035 
_cell_length_b    11.6560 
_cell_length_c    20.7112 
_cell_angle_alpha  90.000 
_cell_angle_beta   90.000 
_cell_angle_gamma  90.000 
 
_shelx_F_squared_multiplier     1.000 
 
loop_ 
 _refln_index_h 
 _refln_index_k 
 _refln_index_l 
 _refln_F_squared_calc 
 _refln_F_squared_meas 
 _refln_F_squared_sigma 
 _refln_observed_status 
  14   0   0     3455.08     3224.38    217.68 o 
  16   0   0     9318.51     9113.16    674.70 o 
   2   1   0    74296.73    79569.27    974.11 o 
  12   1   0     6503.15     6567.92    364.76 o 
  14   1   0     6605.68     6583.10    407.04 o 
  16   1   0     2397.04     2306.11    140.60 o 
   0   2   0     6162.10     5814.93    124.42 o 
   2   2   0    72329.29    71405.95    950.85 o 
   4   2   0     1238.92     1092.06     54.83 o 
   6   2   0      290.99      406.03     44.10 o 
   8   2   0     6427.64     5921.75    246.01 o 
  10   2   0      275.94      313.78     59.28 o 
  12   2   0    11992.17    10918.96    668.42 o 
  14   2   0      571.90      796.69    110.46 o 
  16   2   0     1173.80     1195.64    151.53 o 
   2   3   0     6204.06     5862.27    115.92 o 
   4   3   0      102.60       70.61     21.04 o 
   6   3   0    32993.35    32946.23   1065.35 o 
   8   3   0     3130.44     3062.33    148.29 o 
  10   3   0      811.87      612.39     78.29 o 
  12   3   0     4511.02     4538.78    246.21 o 
  14   3   0     6470.80     6083.40    372.25 o 
  16   3   0       95.06       63.93     63.93 o 
   0   4   0    89311.62    83838.37   1238.33 o 
   2   4   0     3045.17     3025.51     76.47 o 
   4   4   0     1923.71     1653.87     80.11 o 
   6   4   0     2148.93     2084.17    104.19 o 
   8   4   0     7479.80     8145.72    387.01 o 
  10   4   0    10158.21    10152.01    564.24 o 
  12   4   0     1326.32     1157.00    118.15 o 
  14   4   0      313.21      270.89     73.84 o 
  16   4   0     3774.14     3808.44    273.52 o 
   2   5   0     6757.27     6355.90    162.05 o 
   4   5   0    25030.31    24621.06    778.68 o 
   6   5   0     5896.00     5894.44    240.14 o 
   8   5   0      565.69      475.42     65.75 o 
  10   5   0       46.14       96.10     42.48 o 
  12   5   0     3750.71     3741.08    227.60 o 
  14   5   0      717.00      737.01    115.92 o 
  16   5   0      858.18      669.84    129.07 o 
   0   6   0      449.98      426.87     48.55 o 
   2   6   0    35902.99    34646.23    820.76 o 
   4   6   0     3423.92     3393.51    149.10 o 
   6   6   0     2648.03     2769.19    140.60 o 
   8   6   0    22164.47    21715.11    863.85 o 
  10   6   0       20.52       -9.31     38.24 o 
  12   6   0     8768.37     8033.84    504.96 o 
  14   6   0       12.31       11.73     50.78 o 
  16   6   0     2009.94     1947.01    194.82 o 
   2   7   0     5442.66     5123.85    146.67 o 
   4   7   0     4970.51     4885.73    148.09 o 
   6   7   0    27686.44    27623.91   1092.46 o 
   8   7   0      403.38      396.73     69.19 o 
  10   7   0     1615.79     1686.24    132.11 o 
  12   7   0       31.05       55.84     51.18 o 
  14   7   0     2345.82     2164.29    183.09 o 
   0   8   0    16053.17    16777.99    682.38 o 
   2   8   0     1339.36     1353.44     67.77 o 
   4   8   0     4317.43     4227.22    142.42 o 
   6   8   0    10592.53    11046.01    607.33 o 
   8   8   0      210.31      273.32     59.48 o 
  10   8   0     3501.33     3879.86    231.64 o 
  12   8   0       18.93       -7.49     55.43 o 
  14   8   0     4446.72     4200.31    291.12 o 
   2   9   0     5200.71     5112.72    168.93 o 
   4   9   0     1121.04      924.14     66.15 o 
   6   9   0     2064.13     2046.55    140.00 o 
   8   9   0      348.33      229.01     62.31 o 
  10   9   0        3.08      106.41     46.53 o 
  12   9   0     1114.48     1168.33    140.00 o 
  14   9   0      395.06      175.00     86.18 o 
   0  10   0      850.65      589.93     80.11 o 
   2  10   0      906.71     1037.84     72.43 o 
   4  10   0      989.23      960.96     72.63 o 
   6  10   0      304.37      257.74     62.31 o 
   8  10   0     1492.85     1586.90    147.08 o 
  10  10   0      829.41      879.03    121.79 o 
  12  10   0       70.59      -25.90     63.93 o 
  14  10   0      188.84      231.24     78.29 o 
   2  11   0        8.05      -19.42     19.42 o 
   4  11   0        0.53       -2.43     20.23 o 
   6  11   0     1639.03     1729.33    142.42 o 
   8  11   0      264.81      260.17     67.57 o 
  10  11   0     1658.27     2038.66    183.49 o 
  12  11   0      150.68      234.07     69.59 o 
   0  12   0      623.25      509.82     85.17 o 
   2  12   0        4.45      -13.76     21.04 o 
   4  12   0     2142.41     2229.23    118.75 o 
   6  12   0      169.44      180.66     55.43 o 
   8  12   0      549.93      559.58    107.22 o 
  10  12   0       11.26      148.09     63.93 o 
  12  12   0      326.86      541.17    116.73 o 
   2  13   0       35.79       -3.64     26.70 o 
   4  13   0        6.51        4.25     32.37 o 
   6  13   0      735.19      631.60    107.02 o 
   8  13   0       65.42      192.39     66.15 o 
  10  13   0      780.91      942.55    143.03 o 
   0  14   0       51.91       68.18     37.22 o 
   2  14   0      160.15      125.84     37.02 o 
   4  14   0      505.19      466.52     66.36 o 
   6  14   0     2769.70     3350.82    247.83 o 
   8  14   0        2.71       38.64     50.37 o 
   2  15   0       17.78       38.84     37.43 o 
   4  15   0      245.66      303.87     55.23 o 
   6  15   0     1167.53     1350.20    171.35 o 
   0  16   0     1108.05     1267.46    165.89 o 
   2  16   0      100.21       94.48     41.07 o 
   4  16   0      208.59      307.71     82.54 o 
   1   1   1    10927.85    10726.56    304.07 o 
   2   1   1     4469.90     4771.23    104.80 o 
   3   1   1     5728.11     6387.67    169.53 o 
   4   1   1    12011.03    14410.18    419.38 o 
  10   1   1       12.66       72.02     36.62 o 
  11   1   1       17.56       12.95     28.12 o 
  12   1   1     2041.97     1736.41     93.47 o 
  13   1   1        0.06       27.11     29.13 o 
  14   1   1        5.85       17.80     36.01 o 
  15   1   1      383.73      323.09     46.73 o 
  16   1   1      412.82      480.48     49.36 o 
  17   1   1      165.31      179.65     36.62 o 
   0   2   1      797.76      795.27     24.28 o 
   1   2   1     3063.12     2966.03     37.63 o 
   2   2   1     3320.69     3492.03     62.51 o 
   3   2   1     9590.49    10269.75    215.86 o 
   4   2   1      863.22     1053.01     38.24 o 
   5   2   1     2678.69     2974.53     77.69 o 
   6   2   1     6613.42     7746.97    208.58 o 
   7   2   1      740.32      844.43     45.92 o 
   8   2   1     1332.67     1465.52     65.95 o 
   9   2   1       93.01       87.40     24.88 o 
  10   2   1     1489.91     1489.39     76.88 o 
  11   2   1      714.39      790.82     63.93 o 
  12   2   1      566.15      571.11     64.54 o 
  13   2   1       93.92       72.22     34.19 o 
  14   2   1     1165.59     1258.56     97.11 o 
  15   2   1      193.66      203.72     48.15 o 
  16   2   1      233.54      184.71     54.83 o 
  17   2   1        4.70        3.03     35.40 o 
   1   3   1      568.21      540.16     17.60 o 
   2   3   1     1502.20     1503.75     31.16 o 
   3   3   1      100.01      126.85     15.78 o 
   4   3   1     2928.02     3411.11     82.54 o 
   5   3   1      420.31      469.35     32.17 o 
   6   3   1     9344.49     9958.60    291.12 o 
   7   3   1      306.65      450.54     38.24 o 
   8   3   1      331.64      397.74     40.06 o 
   9   3   1       38.74       22.25     21.65 o 
  10   3   1      245.90      184.30     34.19 o 
  11   3   1     1250.53     1261.19     80.72 o 
  12   3   1       43.05       42.69     29.33 o 
  13   3   1      215.96      202.11     44.91 o 
  14   3   1     1120.69     1138.18     94.48 o 
  15   3   1       31.99       59.48     39.85 o 
  16   3   1      725.73      790.21     91.65 o 
  17   3   1      155.49       55.84     50.37 o 
   0   4   1    10639.03     8954.95    213.23 o 
   1   4   1     1561.18     1625.34     35.40 o 
   2   4   1    17121.67    17450.26    247.83 o 
   3   4   1      282.75      275.95     19.62 o 
   4   4   1    12653.33    12715.25    321.67 o 
   5   4   1      275.21      236.30     26.70 o 
   6   4   1      581.63      508.20     38.44 o 
   7   4   1     4141.37     4320.69    127.66 o 
   8   4   1       21.72       26.91     22.86 o 
   9   4   1      872.01      985.64     64.94 o 
  10   4   1     3209.12     3241.38    127.05 o 
  11   4   1       15.30        6.88     27.51 o 
  12   4   1      311.04      254.91     45.72 o 
  13   4   1     2521.76     2593.79    130.89 o 
  14   4   1       27.07       20.23     36.62 o 
  15   4   1      473.35      493.83     70.20 o 
  16   4   1      420.24      409.88     68.18 o 
  17   4   1       15.72       28.53     47.54 o 
   1   5   1    11096.56    10584.14    206.96 o 
   2   5   1     2989.47     2678.96     55.43 o 
   3   5   1       11.70        7.89      7.08 o 
   4   5   1    10390.83    10526.88    311.96 o 
   5   5   1       19.82       10.52     15.17 o 
   6   5   1     5316.91     5244.22    147.28 o 
   7   5   1     1054.26     1012.75     56.44 o 
   8   5   1     4421.26     4335.05    142.22 o 
   9   5   1      530.94      583.86     54.02 o 
  10   5   1      127.40       86.59     31.96 o 
  11   5   1     1401.85     1456.01     87.80 o 
  12   5   1     3324.60     2883.09    136.56 o 
  13   5   1     1209.43     1253.09     93.87 o 
  14   5   1     2521.07     2505.18    136.96 o 
  15   5   1        5.27        7.28     40.26 o 
  16   5   1      315.31      202.91     56.85 o 
   0   6   1    54012.63    54592.96    873.36 o 
   1   6   1      544.00      541.38     26.91 o 
   2   6   1     1708.70     1431.33     41.88 o 
   3   6   1     4823.68     4992.15     95.69 o 
   4   6   1       28.70       57.46     19.62 o 
   5   6   1     5570.52     5431.96    154.36 o 
   6   6   1      291.79      337.85     39.25 o 
   7   6   1       34.28       30.95     23.06 o 
   8   6   1     5344.26     4997.00    164.07 o 
   9   6   1       49.27       25.49     26.30 o 
  10   6   1      132.75       74.65     30.35 o 
  11   6   1        1.93       -6.47     29.54 o 
  12   6   1     4854.45     5134.37    203.12 o 
  13   6   1      117.57      169.94     42.48 o 
  14   6   1        3.57       43.50     33.18 o 
  15   6   1     1142.64     1189.97    105.60 o 
  16   6   1      110.95      230.43     54.62 o 
   1   7   1     3879.09     3739.25     81.53 o 
   2   7   1     3090.14     2792.05     67.77 o 
   3   7   1     1412.85     1271.71     43.70 o 
   4   7   1     1893.97     1690.48     59.88 o 
   5   7   1      286.21      246.01     34.59 o 
   6   7   1    12801.25    12464.79    427.68 o 
   7   7   1     1586.54     1557.57     78.70 o 
   8   7   1      402.00      430.51     50.58 o 
   9   7   1     1172.90     1365.38     82.34 o 
  10   7   1      117.25      121.38     32.98 o 
  11   7   1      754.54      797.70     74.45 o 
  12   7   1     1694.86     1761.90    106.62 o 
  13   7   1      223.74      276.76     55.63 o 
  14   7   1     1737.75     1751.58    121.59 o 
  15   7   1       25.06       95.29     40.66 o 
   0   8   1    10253.21     9143.71    320.25 o 
   1   8   1      508.61      452.76     30.55 o 
   2   8   1      280.92      287.68     25.09 o 
   3   8   1     2210.26     2161.46     63.93 o 
   4   8   1     3371.65     3119.18     82.14 o 
   5   8   1      589.22      628.77     59.07 o 
   6   8   1    15368.91    15327.04    502.73 o 
   7   8   1     5175.32     5291.36    183.49 o 
   8   8   1      130.78       96.70     30.35 o 
   9   8   1       35.27       16.99     26.30 o 
  10   8   1     7473.38     7378.17    314.99 o 
  11   8   1      324.16      271.09     49.77 o 
  12   8   1       17.34       65.75     36.01 o 
  13   8   1     3525.00     3763.94    180.26 o 
  14   8   1      587.68      550.48     72.63 o 
  15   8   1       27.51      120.37     42.28 o 
   1   9   1       28.80       49.36     16.18 o 
   2   9   1      600.63      551.90     36.62 o 
   3   9   1     1487.76     1422.43     58.06 o 
   4   9   1     1084.78     1040.47     49.77 o 
   5   9   1     2489.09     2651.45    113.09 o 
   6   9   1     6464.87     6354.89    238.52 o 
   7   9   1     1032.51     1091.25     77.48 o 
   8   9   1     1294.33     1347.77     89.42 o 
   9   9   1     3289.60     3177.85    145.05 o 
  10   9   1       18.22        6.88     32.37 o 
  11   9   1     1432.68     1565.05    107.02 o 
  12   9   1     1179.17     1159.02     97.31 o 
  13   9   1       39.86        4.25     38.84 o 
  14   9   1     2408.21     2820.17    159.82 o 
   0  10   1     2258.95     2147.09     97.92 o 
   1  10   1     1051.45      992.93     50.58 o 
   2  10   1     2218.97     2089.84     68.99 o 
   3  10   1     2853.14     2611.39     80.92 o 
   4  10   1     1158.68     1100.15     54.62 o 
   5  10   1     6992.91     6692.75    262.80 o 
   6  10   1     1736.87     1693.32     94.48 o 
   7  10   1     4713.14     4928.42    190.78 o 
   8  10   1    12153.42    12686.12    543.80 o 
   9  10   1      964.88     1034.80     87.19 o 
  10  10   1      304.34      276.35     51.99 o 
  11  10   1     2049.08     1931.63    119.97 o 
  12  10   1     9958.71    10343.19    540.77 o 
  13  10   1      723.85      664.18     98.93 o 
  14  10   1      161.83      189.56     49.57 o 
   1  11   1     3793.75     3580.85    107.43 o 
   2  11   1     3015.95     2911.01     91.65 o 
   3  11   1      400.20      417.77     37.22 o 
   4  11   1     5402.88     5112.92    138.38 o 
   5  11   1       15.53       12.95     26.91 o 
   6  11   1     6354.77     6440.47    270.49 o 
   7  11   1      650.32      673.08     71.62 o 
   8  11   1     1365.31     1498.49    103.38 o 
   9  11   1     1154.21     1113.10     95.69 o 
  10  11   1       16.46       29.74     38.44 o 
  11  11   1     1816.74     2125.45    133.32 o 
  12  11   1     2452.74     2473.21    144.85 o 
  13  11   1      455.69      445.08     73.03 o 
   0  12   1     7609.00     7237.56    313.17 o 
   1  12   1      178.94      164.27     26.10 o 
   2  12   1     1454.27     1507.40     69.19 o 
   3  12   1     1188.88     1170.76     63.32 o 
   4  12   1     2444.32     2422.23    104.59 o 
   5  12   1     1641.39     1665.80    103.99 o 
   6  12   1     4803.72     4881.69    205.54 o 
   7  12   1     3477.42     3398.77    163.46 o 
   8  12   1     1412.39     1585.69    113.49 o 
   9  12   1        7.85        7.89     35.00 o 
  10  12   1     5977.09     6198.10    296.58 o 
  11  12   1       91.26      120.78     51.99 o 
  12  12   1      617.68      735.79     94.88 o 
   1  13   1     2069.73     2044.52     80.72 o 
   2  13   1     1060.83     1039.46     63.12 o 
   3  13   1      336.55      327.13     37.43 o 
   4  13   1     1228.72     1197.26     68.18 o 
   5  13   1       91.77      131.30     39.25 o 
   6  13   1     6092.71     6476.28    300.22 o 
   7  13   1      757.07      864.06     88.61 o 
   8  13   1      417.66      505.16     71.62 o 
   9  13   1      256.04      168.12     49.16 o 
  10  13   1      105.28      122.80     42.89 o 
   0  14   1     1806.42     1534.10    111.47 o 
   1  14   1      109.07      139.39     24.07 o 
   2  14   1     2818.66     2879.65    106.01 o 
   3  14   1       24.64       28.53     22.86 o 
   4  14   1      447.82      389.24     40.46 o 
   5  14   1     1956.81     2110.88    131.90 o 
   6  14   1      362.86      274.53     54.02 o 
   7  14   1      265.83      270.69     53.41 o 
   8  14   1     3477.71     4027.54    207.77 o 
   9  14   1      267.41      389.24     67.57 o 
   1  15   1      233.77      230.23     33.38 o 
   2  15   1       87.09       84.36     26.91 o 
   3  15   1      216.31      161.85     28.93 o 
   4  15   1      823.06      794.66     66.36 o 
   5  15   1      189.54      139.19     46.13 o 
   6  15   1     1054.26     1214.25    115.11 o 
   7  15   1      271.62      250.46     56.44 o 
   0  16   1     6439.64     6605.75    343.52 o 
   1  16   1       13.57        5.87     25.49 o 
   2  16   1       91.72      106.82     28.53 o 
   3  16   1      375.33      250.25     37.02 o 
   4  16   1     1973.33     2318.45    151.33 o 
   0   0   2    31379.82    30058.89    831.08 o 
   1   0   2      389.73      569.09     23.27 o 
  12   0   2     1252.72     1567.68    128.47 o 
  13   0   2     8635.33     8563.49    546.84 o 
  14   0   2      479.81      439.21     85.78 o 
  15   0   2      420.44      379.93     62.72 o 
  16   0   2     3098.50     2894.22    156.99 o 
  17   0   2     5634.80     5794.09    285.86 o 
   1   1   2    63820.12    61880.29    463.89 o 
   2   1   2     5679.13     6070.65    145.86 o 
   3   1   2    12479.46    13461.36    377.10 o 
   4   1   2      204.30      178.44     26.70 o 
   5   1   2      207.83      264.01     35.00 o 
   6   1   2    20967.66    23673.86    744.09 o 
   7   1   2    21510.85    23120.54    782.32 o 
   8   1   2     1580.83     1769.38    106.01 o 
   9   1   2     5963.83     5835.57    266.84 o 
  10   1   2       22.87       53.41     30.14 o 
  11   1   2     3560.59     3606.14    201.70 o 
  12   1   2     2311.00     2620.09    171.76 o 
  13   1   2     4117.16     4131.53    171.35 o 
  14   1   2     1433.96     1363.96     98.93 o 
  15   1   2      108.60       91.04     30.95 o 
  16   1   2      285.40      278.98     45.92 o 
  17   1   2     1608.63     1482.71     87.40 o 
   0   2   2     6924.77     6989.13    113.29 o 
   1   2   2    19752.89    19676.25    200.08 o 
   2   2   2    22033.87    22601.42    321.67 o 
   3   2   2     1995.16     2037.85     47.54 o 
   5   2   2    30094.38    30679.16    611.78 o 
   6   2   2      575.60      601.46     35.81 o 
   7   2   2     9280.20     9693.38    294.36 o 
   8   2   2     4626.98     4940.36    141.41 o 
   9   2   2     1148.29     1258.96     65.14 o 
  10   2   2      483.33      495.45     49.16 o 
  11   2   2     2002.56     1778.29     88.21 o 
  12   2   2     2775.16     2789.42    124.82 o 
  13   2   2     1462.48     1532.08     95.69 o 
  14   2   2     1235.94     1210.00     94.07 o 
  15   2   2     6069.87     5531.10    240.75 o 
  16   2   2      403.29      462.68     57.46 o 
  17   2   2      243.50      212.02     48.35 o 
   1   3   2    27441.88    26283.83    307.51 o 
   2   3   2     1276.91     1220.73     27.31 o 
   3   3   2      482.45      439.21     24.88 o 
   4   3   2      296.73      247.02     22.05 o 
   5   3   2     1784.36     2077.70     63.73 o 
   6   3   2     8337.29     8737.27    249.04 o 
   7   3   2     4984.50     4980.82    134.74 o 
   8   3   2     1248.79     1364.36     64.54 o 
   9   3   2     2261.27     2356.28     93.47 o 
  10   3   2      601.61      590.33     53.00 o 
  11   3   2     4922.95     4933.48    173.98 o 
  12   3   2      188.37      208.98     40.87 o 
  13   3   2     1322.59     1224.16     89.82 o 
  14   3   2     1066.23     1033.19     89.02 o 
  15   3   2       20.01       19.22     33.58 o 
  16   3   2      629.26      463.89     69.80 o 
  17   3   2     1444.11     1493.03    123.61 o 
   0   4   2    31329.58    29761.70    563.83 o 
   1   4   2     2958.40     2916.47     51.18 o 
   2   4   2     4134.56     3945.41     64.94 o 
   3   4   2     4951.71     4289.53     81.73 o 
   4   4   2       31.53       93.67     17.80 o 
   5   4   2    15955.56    16248.15    382.97 o 
   6   4   2     2171.71     2186.95     75.46 o 
   7   4   2    13154.08    12442.74    383.58 o 
   8   4   2      150.14      198.06     31.16 o 
   9   4   2      259.56      240.95     36.42 o 
  10   4   2      820.76      835.13     64.54 o 
  11   4   2      940.02      907.55     70.20 o 
  12   4   2      187.70      176.01     38.84 o 
  13   4   2     6921.28     6442.69    273.52 o 
  14   4   2      658.55      604.90     74.04 o 
  15   4   2      351.02      311.96     57.05 o 
  16   4   2     1618.14     1585.49    121.38 o 
  17   4   2     1854.11     2060.91    144.85 o 
   1   5   2    37561.26    36390.52    530.05 o 
   2   5   2     1537.16     1440.84     38.24 o 
   3   5   2      112.17       68.58     10.92 o 
   4   5   2      886.65      856.77     43.90 o 
   5   5   2     1723.97     2051.40     72.63 o 
   6   5   2      143.11      113.09     24.07 o 
   7   5   2     8939.54     8906.40    299.01 o 
   8   5   2     1110.66     1104.60     62.92 o 
   9   5   2     1131.90     1153.56     72.22 o 
  10   5   2      664.22      718.80     61.50 o 
  11   5   2      632.88      558.37     58.67 o 
  12   5   2     1989.55     1977.96    106.82 o 
  13   5   2     2441.15     2246.22    120.58 o 
  14   5   2      215.08      207.37     50.98 o 
  15   5   2       29.19       28.93     39.25 o 
  16   5   2        3.21      -22.86     51.39 o 
   0   6   2     2142.64     2214.06     74.45 o 
   1   6   2    15951.39    15798.01    282.83 o 
   2   6   2     4077.05     3896.25     78.50 o 
   3   6   2      961.77      967.03     34.59 o 
   4   6   2     3566.59     3681.39     91.24 o 
   5   6   2    19827.02    19767.09    484.53 o 
   6   6   2      990.19      930.21     57.66 o 
   7   6   2     3139.67     3115.14    112.69 o 
   8   6   2     6830.16     6541.62    226.38 o 
   9   6   2     1325.17     1296.19     76.88 o 
  10   6   2      288.44      356.06     48.76 o 
  11   6   2     3079.34     2976.15    132.11 o 
  12   6   2     6329.55     6106.26    252.68 o 
  13   6   2      742.85      617.04     71.82 o 
  14   6   2      750.15      728.31     80.52 o 
  15   6   2     2448.27     2413.13    145.46 o 
  16   6   2      607.67      789.61     92.25 o 
   1   7   2    18711.09    17536.24    323.89 o 
   2   7   2      759.57      749.55     34.59 o 
   3   7   2     1154.52     1233.47     42.69 o 
   4   7   2       71.58       97.51     18.61 o 
   5   7   2     1436.32     1438.41     69.59 o 
   6   7   2     6562.59     6892.22    233.26 o 
   7   7   2     1215.58     1250.26     71.01 o 
   8   7   2      580.09      562.42     54.62 o 
   9   7   2     2429.17     2431.74    109.65 o 
  10   7   2       32.98       63.93     28.93 o 
  11   7   2     4795.43     4686.26    187.13 o 
  12   7   2       21.38       70.20     35.40 o 
  13   7   2      105.65      156.79     40.06 o 
  14   7   2     1408.87     1349.19    108.23 o 
  15   7   2        4.07       32.17     39.45 o 
   0   8   2     6559.42     6384.43    205.95 o 
   1   8   2      678.73      752.59     37.83 o 
   2   8   2     3516.74     3560.42     86.79 o 
   3   8   2     5021.50     4650.04    105.81 o 
   4   8   2      636.06      739.43     39.25 o 
   5   8   2      141.67      131.70     28.53 o 
   6   8   2     2301.96     2341.51    100.34 o 
   7   8   2     5205.27     5241.79    178.84 o 
   8   8   2      597.19      513.05     55.84 o 
   9   8   2        2.36       -0.40     28.93 o 
  10   8   2     5277.66     5422.25    210.20 o 
  11   8   2       47.05       68.58     37.83 o 
  12   8   2      143.08      226.99     46.73 o 
  13   8   2     2598.36     2862.25    151.12 o 
  14   8   2      669.66      600.45     78.70 o 
  15   8   2       68.99      161.04     51.39 o 
   1   9   2      101.93       66.36     16.18 o 
   2   9   2     2274.84     2139.41     66.56 o 
   3   9   2        4.11        9.10     14.57 o 
   4   9   2        7.56        0.20     12.75 o 
   5   9   2      648.54      669.03     59.28 o 
   6   9   2     2309.94     2311.16    105.81 o 
   7   9   2      150.06      185.31     37.83 o 
   8   9   2      530.34      523.37     59.48 o 
   9   9   2      347.43      410.08     56.85 o 
  10   9   2     2394.60     2578.41    128.47 o 
  11   9   2       53.34       63.32     32.77 o 
  12   9   2     1334.72     1368.41    104.80 o 
  13   9   2      759.29      990.70     97.31 o 
  14   9   2      214.95      212.42     54.22 o 
   0  10   2       24.55       12.14     20.84 o 
   1  10   2     1809.71     1772.01     62.72 o 
   2  10   2        0.91       -3.64     14.16 o 
   3  10   2      609.83      544.61     39.45 o 
   4  10   2      485.25      472.19     38.03 o 
   5  10   2      297.68      266.84     44.31 o 
   6  10   2      378.64      354.44     51.18 o 
   7  10   2      257.65      294.96     48.55 o 
   8  10   2      270.67      325.72     54.22 o 
   9  10   2        5.32       14.77     26.91 o 
  10  10   2       79.49       26.10     35.81 o 
  11  10   2      441.53      403.00     59.28 o 
  12  10   2      222.27      263.61     55.43 o 
  13  10   2       25.75       47.14     38.03 o 
  14  10   2      297.62      262.39     59.88 o 
   1  11   2     1438.81     1368.41     62.72 o 
   2  11   2       32.99       15.98     16.39 o 
   3  11   2       67.58      103.38     22.46 o 
   4  11   2       56.54       43.70     18.41 o 
   5  11   2     1635.71     1689.07     99.33 o 
   6  11   2       49.24       32.37     33.38 o 
   7  11   2        9.74       17.40     29.74 o 
   8  11   2       51.84      136.76     41.88 o 
   9  11   2       21.61       46.73     34.80 o 
  10  11   2      225.60      266.64     54.02 o 
  11  11   2      259.12      357.48     57.46 o 
  12  11   2      110.44      162.45     43.70 o 
  13  11   2      260.34      328.55     64.13 o 
   0  12   2      430.54      456.20     56.04 o 
   1  12   2      190.14      154.36     26.30 o 
   2  12   2       28.50       30.35     16.59 o 
   3  12   2        4.27       10.32     18.61 o 
   4  12   2       56.76       43.29     19.42 o 
   5  12   2      328.87      435.57     59.68 o 
   6  12   2       62.32       64.13     33.18 o 
   7  12   2      253.06      232.25     48.35 o 
   8  12   2     1055.23     1094.89     96.91 o 
   9  12   2       20.23      -19.02     36.01 o 
  10  12   2      140.20      146.67     44.71 o 
  11  12   2       36.02      120.78     44.10 o 
  12  12   2      249.62      292.13     60.69 o 
   1  13   2        7.40       13.15     18.41 o 
   2  13   2        6.98       41.07     21.04 o 
   3  13   2       91.60       76.07     20.43 o 
   4  13   2       39.90       40.46     21.44 o 
   5  13   2       71.07       77.89     41.07 o 
   6  13   2        2.55       40.66     35.81 o 
   7  13   2      104.74       36.82     40.87 o 
   8  13   2        5.45        0.40     35.40 o 
   9  13   2       32.55      -29.13     38.84 o 
  10  13   2        0.38      -34.19     34.19 o 
   0  14   2       21.46        7.89     33.38 o 
   1  14   2      104.63       75.46     22.66 o 
   2  14   2      493.40      407.45     41.07 o 
   3  14   2     1335.99     1410.69     76.88 o 
   4  14   2       28.86       56.44     24.28 o 
   5  14   2       76.57       71.82     41.07 o 
   6  14   2      828.68      919.29     92.86 o 
   7  14   2       10.58       56.44     39.25 o 
   8  14   2      323.57      509.41     72.22 o 
   9  14   2      303.99      415.34     72.02 o 
   1  15   2      277.95      224.56     33.99 o 
   2  15   2      666.36      732.35     58.06 o 
   3  15   2       39.42       17.60     23.06 o 
   4  15   2       33.57       77.48     30.75 o 
   5  15   2      144.13       93.67     42.08 o 
   6  15   2        4.30        5.87     46.53 o 
   7  15   2      238.25      215.86     58.47 o 
   0  16   2     1467.92     1495.46    125.63 o 
   1  16   2       31.65       27.31     26.91 o 
   2  16   2       17.25       34.19     28.53 o 
   3  16   2      133.18       92.25     26.91 o 
   4  16   2      177.92      191.79     40.66 o 
   1   1   3      634.18      624.12     15.38 o 
   2   1   3    14318.30    14605.00    364.76 o 
   3   1   3      756.31      900.88     47.74 o 
   4   1   3     1722.95     2006.69     82.14 o 
   5   1   3       21.53       70.81     22.05 o 
   6   1   3        7.24       41.47     20.64 o 
   7   1   3    14443.92    15679.26    602.27 o 
   8   1   3      575.12      719.61     71.82 o 
   9   1   3       13.42        8.90     24.68 o 
  10   1   3       10.48      -26.10     26.10 o 
  11   1   3     2278.22     2348.59    153.96 o 
  12   1   3       97.28       35.81     39.05 o 
  13   1   3      212.67      232.05     65.55 o 
  14   1   3       93.74      122.60     30.35 o 
  15   1   3       67.16      124.42     33.99 o 
  16   1   3       80.13      141.01     36.21 o 
  17   1   3      233.05      128.67     33.18 o 
   0   2   3     1248.91     1255.32     30.95 o 
   1   2   3     4441.00     4375.92     48.76 o 
   2   2   3     2449.83     2474.02     38.44 o 
   3   2   3     2393.32     2719.62     55.23 o 
   4   2   3      269.33      357.48     22.25 o 
   5   2   3     3706.14     3804.60    143.84 o 
   6   2   3     3848.48     4274.16    166.50 o 
   7   2   3     1482.16     1768.78    102.17 o 
   8   2   3        0.44      -23.47     24.28 o 
   9   2   3       98.57       78.70     35.40 o 
  10   2   3     1850.93     2064.96     90.03 o 
  11   2   3      964.97     1017.00     71.62 o 
  12   2   3      135.74       90.84     30.95 o 
  13   2   3        3.04       46.94     31.76 o 
  14   2   3      808.71      702.01     74.65 o 
  15   2   3      268.12      261.18     52.20 o 
  16   2   3       86.18      122.60     35.81 o 
  17   2   3       66.19       28.93     35.20 o 
   1   3   3     5145.81     5025.12     65.14 o 
   2   3   3      353.85      388.63     18.21 o 
   3   3   3      159.91      133.93     14.97 o 
   4   3   3      374.48      428.89     26.70 o 
   5   3   3     1661.52     1823.00     58.87 o 
   6   3   3      566.64      699.58     40.87 o 
   7   3   3       39.97       26.10     17.40 o 
   8   3   3     1362.60     1367.60     64.33 o 
   9   3   3      230.17      251.47     35.81 o 
  10   3   3      610.84      554.12     52.80 o 
  11   3   3      794.99      850.50     66.36 o 
  12   3   3       82.73      110.46     31.96 o 
  13   3   3       58.81       83.15     34.39 o 
  14   3   3      204.06      109.04     39.65 o 
  15   3   3        0.93      -32.57     32.57 o 
  16   3   3       12.36       12.14     44.71 o 
  17   3   3       63.24       92.25     38.44 o 
   0   4   3     4153.90     3918.50     88.00 o 
   1   4   3      804.29      901.69     26.10 o 
   2   4   3     3397.94     3613.22     61.70 o 
   3   4   3     1867.35     1717.39     44.71 o 
   4   4   3     1190.84     1280.00     48.76 o 
   5   4   3     9299.45     9386.27    264.21 o 
   6   4   3      469.49      458.63     36.21 o 
   7   4   3    11555.48    11897.72    373.66 o 
   8   4   3     1001.20     1127.06     62.92 o 
   9   4   3       64.14      114.51     27.92 o 
  10   4   3     1471.93     1427.28     79.30 o 
  11   4   3       95.30       43.70     29.74 o 
  12   4   3     1265.52     1326.33     89.62 o 
  13   4   3     2885.68     2829.88    138.18 o 
  14   4   3        0.54      -27.92     30.75 o 
  15   4   3      522.04      508.20     71.01 o 
  16   4   3       20.34       34.80     41.27 o 
   1   5   3    11457.64    10509.08    204.94 o 
   2   5   3     1357.93     1523.98     41.27 o 
   3   5   3     8180.75     8289.56    186.73 o 
   4   5   3       30.58       68.99     16.79 o 
   5   5   3     4316.59     4675.54    125.23 o 
   6   5   3      824.51      812.47     49.16 o 
   7   5   3    11387.63    11268.54    381.35 o 
   8   5   3      726.48      639.49     51.39 o 
   9   5   3     5674.04     5579.45    185.11 o 
  10   5   3       17.94       12.75     26.10 o 
  11   5   3     2499.00     2602.89    118.55 o 
  12   5   3      273.28      297.59     49.97 o 
  13   5   3     1193.60     1097.12     89.02 o 
  14   5   3        8.45       18.81     41.07 o 
  15   5   3       29.70       71.62     40.46 o 
  16   5   3       15.33       82.34     44.71 o 
   0   6   3      369.08      301.03     30.35 o 
   1   6   3      117.59       62.92     11.53 o 
   2   6   3     1188.66     1256.13     41.27 o 
   3   6   3     1112.10     1001.42     35.40 o 
   4   6   3      916.57     1116.54     44.10 o 
   5   6   3    19445.18    19464.64    479.06 o 
   6   6   3     2790.06     2736.42     99.13 o 
   7   6   3     6742.19     6924.79    230.63 o 
   8   6   3      105.14      122.40     27.31 o 
   9   6   3      576.94      527.21     52.80 o 
  10   6   3      203.41      240.95     43.29 o 
  11   6   3     1691.15     1661.15     96.70 o 
  12   6   3        3.11       28.12     34.59 o 
  13   6   3     1128.17     1014.57     88.81 o 
  14   6   3      417.36      391.67     62.31 o 
  15   6   3     1409.92     1380.35    111.88 o 
  16   6   3        8.65       40.46     40.87 o 
   1   7   3    10395.92     9480.95    219.71 o 
   2   7   3       46.61       46.53     11.13 o 
   3   7   3     2222.52     2090.24     57.25 o 
   4   7   3      475.38      476.64     34.39 o 
   5   7   3      144.19      111.67     25.90 o 
   6   7   3      422.25      476.84     46.13 o 
   7   7   3     2993.09     3008.11    115.52 o 
   8   7   3      634.07      657.30     58.06 o 
   9   7   3     4120.10     4061.73    154.56 o 
  10   7   3      194.36      261.18     44.51 o 
  11   7   3     3656.33     3620.10    156.99 o 
  12   7   3      212.53      175.20     43.29 o 
  13   7   3      686.81      756.43     79.91 o 
  14   7   3      219.26      222.54     55.63 o 
  15   7   3      583.53      646.17     78.09 o 
   0   8   3     2990.39     2736.62    100.95 o 
   1   8   3      867.60      827.64     39.65 o 
   2   8   3     4281.19     4101.39     95.49 o 
   3   8   3    14778.62    13595.08    317.22 o 
   4   8   3     2101.45     1984.23     69.59 o 
   5   8   3     1708.16     1724.67     82.74 o 
   6   8   3     1243.87     1148.50     69.59 o 
   7   8   3     9376.13     9221.39    363.95 o 
   8   8   3      332.17      261.79     42.48 o 
   9   8   3     2483.68     2619.08    120.58 o 
  10   8   3       18.84       26.30     31.76 o 
  11   8   3       40.30       11.94     36.42 o 
  12   8   3      999.28     1073.85     92.45 o 
  13   8   3     6360.91     6648.85    309.53 o 
  14   8   3      302.98      351.21     62.51 o 
  15   8   3      194.20      302.25     58.67 o 
   1   9   3    13483.66    12790.30    322.68 o 
   2   9   3     1575.87     1539.76     55.43 o 
   3   9   3       15.06       14.36     13.15 o 
   4   9   3       63.17       42.89     14.97 o 
   5   9   3      534.23      379.12     47.95 o 
   6   9   3      640.48      604.09     58.67 o 
   7   9   3     2604.61     2611.39    118.35 o 
   8   9   3     1898.52     2032.79    103.99 o 
   9   9   3      452.02      492.42     60.89 o 
  10   9   3        6.69       28.12     27.11 o 
  11   9   3     2411.88     2279.81    123.00 o 
  12   9   3     1182.11     1280.00    102.57 o 
  13   9   3     1975.28     1904.73    129.27 o 
  14   9   3      141.54      193.61     52.60 o 
   0  10   3       40.57       10.92     16.79 o 
   1  10   3     6048.97     5413.35    134.74 o 
   2  10   3        1.41        2.43     14.36 o 
   3  10   3      781.56      789.61     46.53 o 
   4  10   3     6488.53     6024.73    160.83 o 
   5  10   3    12405.06    12320.34    496.67 o 
   6  10   3        4.73        7.49     31.16 o 
   7  10   3       50.25       62.31     30.95 o 
   8  10   3      447.62      507.79     63.52 o 
   9  10   3     3080.54     3228.23    150.11 o 
  10  10   3     1792.22     1644.76    106.21 o 
  11  10   3      915.66      997.78     92.66 o 
  12  10   3      243.90      189.16     49.36 o 
  13  10   3      609.38      775.24     85.98 o 
   1  11   3    13319.02    12584.76    363.75 o 
   2  11   3       11.58       26.10     18.61 o 
   3  11   3     2293.04     2274.75     78.29 o 
   4  11   3       12.18       14.77     14.97 o 
   5  11   3      308.09      204.74     40.26 o 
   6  11   3      302.57      333.81     51.99 o 
   7  11   3     6161.04     6433.19    274.13 o 
   8  11   3      416.58      450.94     62.51 o 
   9  11   3     2804.21     3225.80    158.81 o 
  10  11   3      165.43      194.22     46.73 o 
  11  11   3     1693.97     2019.23    132.11 o 
  12  11   3      290.76      316.61     54.22 o 
  13  11   3     1164.05     1239.74    114.10 o 
   0  12   3       14.13       20.43     29.94 o 
   1  12   3      949.55      970.07     56.44 o 
   2  12   3     1210.50     1040.27     59.28 o 
   3  12   3     7078.13     6630.23    201.30 o 
   4  12   3       19.44        8.29     18.61 o 
   5  12   3     3604.21     3622.73    165.29 o 
   6  12   3      279.31      214.45     47.34 o 
   7  12   3     9378.48    10326.19    513.05 o 
   8  12   3      313.05      301.64     55.63 o 
   9  12   3       68.45       55.63     38.84 o 
  10  12   3       18.86       76.88     41.88 o 
  11  12   3       49.87      158.20     46.13 o 
  12  12   3       47.90       45.72     51.39 o 
   1  13   3     6513.74     6171.40    191.79 o 
   2  13   3       48.30       47.14     18.21 o 
   3  13   3      268.18      201.70     28.93 o 
   4  13   3      430.63      459.85     43.50 o 
   5  13   3        2.65        9.51     30.35 o 
   6  13   3       32.32       86.18     36.42 o 
   7  13   3      920.73      804.78     88.00 o 
   8  13   3      167.16      123.00     41.27 o 
   9  13   3     1679.91     1773.03    129.88 o 
  10  13   3       11.67      -36.01     39.25 o 
   0  14   3      642.78      547.65     68.38 o 
   1  14   3     1535.85     1704.24     84.36 o 
   2  14   3       54.45       50.37     22.05 o 
   3  14   3       42.28       61.10     23.06 o 
   4  14   3      273.47      309.53     42.48 o 
   5  14   3     6310.57     6640.96    322.48 o 
   6  14   3      377.68      267.65     53.81 o 
   7  14   3      192.58      215.26     51.79 o 
   8  14   3       32.98       18.21     43.70 o 
   9  14   3      993.76      999.00    106.62 o 
   1  15   3     1957.88     1975.33     95.49 o 
   2  15   3      268.53      303.66     39.45 o 
   3  15   3      324.53      300.43     40.87 o 
   4  15   3        8.69       58.87     29.74 o 
   5  15   3        0.10       64.94     35.20 o 
   6  15   3      795.52      780.71     89.42 o 
   7  15   3     1246.22     1508.81    126.44 o 
   0  16   3      276.80      179.65     50.17 o 
   1  16   3       99.40       55.84     29.94 o 
   2  16   3      824.11      866.28     71.82 o 
   3  16   3     2958.10     3307.13    131.90 o 
   4  16   3     1075.84     1154.57     91.44 o 
   0   0   4     2723.56     2956.73     38.03 o 
   1   0   4    19456.81    20597.77    377.10 o 
   2   0   4    31999.79    35008.35    789.20 o 
   3   0   4    20061.36    20604.04    501.52 o 
   4   0   4      694.60      680.16     46.13 o 
   9   0   4     2651.99     2586.51    147.08 o 
  10   0   4     3932.19     3781.33    201.09 o 
  11   0   4      483.34      463.49     78.70 o 
  12   0   4     1835.08     1821.58    142.83 o 
  13   0   4    19442.08    18211.95    943.97 o 
  14   0   4       46.74       25.90     47.14 o 
  15   0   4       28.61      -17.40     47.54 o 
  16   0   4      128.26       64.94     38.44 o 
  17   0   4     4665.00     4148.12    210.00 o 
   1   1   4    32217.34    31058.29    341.90 o 
   2   1   4     2334.34     2362.55     45.92 o 
   3   1   4       67.09       83.76     20.43 o 
   4   1   4     8461.00     9005.12    327.94 o 
   5   1   4     5377.06     6063.77    219.10 o 
   6   1   4    28755.34    29881.27   1010.73 o 
   7   1   4     1275.61     1189.37     80.72 o 
   8   1   4     9733.81    10318.30    518.72 o 
   9   1   4     8060.62     8319.91    432.13 o 
  10   1   4      811.95      732.96     86.79 o 
  11   1   4    13290.05    13050.07    722.64 o 
  12   1   4     4657.04     4617.47    259.97 o 
  13   1   4     1220.34     1288.50     95.69 o 
  14   1   4     2271.27     2036.03     96.10 o 
  15   1   4     1585.39     1565.05     93.47 o 
  16   1   4      387.96      386.81     51.99 o 
  17   1   4      320.11      277.57     49.97 o 
   0   2   4    22513.60    21472.34    295.77 o 
   1   2   4    57157.54    55349.59    486.55 o 
   2   2   4     1485.54     1488.99     26.50 o 
   3   2   4      867.22      837.15     26.70 o 
   4   2   4     1423.84     1558.58     78.29 o 
   5   2   4     9779.91     8985.91    365.97 o 
   6   2   4     2908.75     2835.95    130.08 o 
   7   2   4      537.40      593.37     62.31 o 
   8   2   4      970.94      815.50     80.11 o 
   9   2   4    10309.19    11068.46    599.24 o 
  10   2   4     7132.86     7496.72    406.44 o 
  11   2   4     4120.40     4447.94    159.82 o 
  12   2   4     3274.67     3274.15    138.58 o 
  13   2   4     2604.53     2437.00    120.17 o 
  14   2   4     2092.57     2043.31    115.52 o 
  15   2   4     4046.37     3824.22    150.92 o 
  16   2   4      325.74      376.29     50.37 o 
  17   2   4      500.42      471.17     60.69 o 
   1   3   4    10520.70     9623.38    145.26 o 
   2   3   4      453.74      421.61     18.01 o 
   3   3   4      174.57      264.62     19.62 o 
   4   3   4    11618.66    11516.57    271.29 o 
   5   3   4      292.06      344.73     27.72 o 
   6   3   4     8343.82     8539.61    236.70 o 
   7   3   4     3961.77     4082.98    115.92 o 
   8   3   4     2213.70     2375.70     86.59 o 
   9   3   4     2956.44     3022.28    109.85 o 
  10   3   4       76.33       85.58     29.94 o 
  11   3   4     3819.65     3691.92    142.83 o 
  12   3   4     1548.96     1662.57     96.30 o 
  13   3   4       15.49        0.61     33.58 o 
  14   3   4     1507.25     1605.31    107.43 o 
  15   3   4      782.38      722.64     81.93 o 
  16   3   4     1496.98     1319.45     91.85 o 
  17   3   4      410.07      514.06     72.43 o 
   0   4   4    25289.83    24492.19    458.43 o 
   1   4   4       22.83       16.59      7.89 o 
   2   4   4    14154.65    13249.54    216.27 o 
   3   4   4     6382.13     5613.43    102.17 o 
   4   4   4        1.49        8.50     12.34 o 
   5   4   4     3377.35     3443.28     93.87 o 
   6   4   4     2049.17     2141.23     72.83 o 
   7   4   4     6872.42     6877.86    205.95 o 
   8   4   4     2720.66     2808.03    100.55 o 
   9   4   4     2385.26     2272.93     93.47 o 
  10   4   4      865.61      934.66     67.77 o 
  11   4   4      245.83      219.71     40.26 o 
  12   4   4     2173.84     2238.54    110.86 o 
  13   4   4     6403.16     6283.68    263.40 o 
  14   4   4      247.38      253.49     49.16 o 
  15   4   4       16.72       28.73     39.85 o 
  16   4   4      467.97      484.32     72.63 o 
   1   5   4      542.18      389.85     21.24 o 
   2   5   4     6591.64     6784.80    124.62 o 
   3   5   4     3892.33     3723.07     81.33 o 
   4   5   4     6933.16     6935.11    186.93 o 
   5   5   4     3431.03     3601.28    104.59 o 
   6   5   4     3943.81     3934.48    116.93 o 
   7   5   4     4984.82     4922.76    144.45 o 
   8   5   4      675.66      632.41     50.98 o 
   9   5   4     3670.55     3613.62    132.11 o 
  10   5   4      458.92      390.66     47.74 o 
  11   5   4     1347.45     1301.45     83.76 o 
  12   5   4      936.29      939.52     78.29 o 
  13   5   4      601.74      579.81     67.98 o 
  14   5   4     1023.90     1023.07     92.45 o 
  15   5   4       68.50      106.01     42.89 o 
  16   5   4      313.92      375.08     65.75 o 
   0   6   4    26033.89    25073.22    579.21 o 
   1   6   4    15064.50    14142.73    269.07 o 
   2   6   4     7923.63     7857.03    164.07 o 
   3   6   4      922.59     1059.89     36.62 o 
   4   6   4      912.31      859.40     38.44 o 
   5   6   4    17946.37    18043.22    459.85 o 
   6   6   4     1138.24     1110.27     59.28 o 
   7   6   4      175.16      217.68     32.77 o 
   8   6   4       17.14       16.59     21.85 o 
   9   6   4     5693.68     5539.19    190.98 o 
  10   6   4     2267.67     2358.30    108.03 o 
  11   6   4     2061.15     1985.45    102.77 o 
  12   6   4      134.40      149.51     39.65 o 
  13   6   4      189.88      153.75     40.87 o 
  14   6   4       30.15       97.31     37.63 o 
  15   6   4     4786.27     4474.24    212.22 o 
  16   6   4      885.56      805.59     92.45 o 
   1   7   4     7461.27     7265.88    159.82 o 
   2   7   4       49.77       29.33     11.13 o 
   3   7   4     1085.74     1077.90     39.65 o 
   4   7   4     3032.77     2865.89     83.15 o 
   5   7   4       96.72      101.15     24.28 o 
   6   7   4     3756.36     3634.46    125.03 o 
   7   7   4     1790.13     1871.14     85.98 o 
   8   7   4     1242.29     1142.43     72.22 o 
   9   7   4     1555.82     1527.83     87.19 o 
  10   7   4      106.42      151.53     35.81 o 
  11   7   4     3619.43     3559.81    154.36 o 
  12   7   4     2154.84     1883.89    107.22 o 
  13   7   4      767.54      900.27     85.98 o 
  14   7   4     1025.30     1090.84     97.11 o 
  15   7   4       19.54       79.30     40.87 o 
   0   8   4     4454.50     4169.97    135.34 o 
   1   8   4     3304.80     3308.74     81.93 o 
   2   8   4     2729.37     2533.91     74.45 o 
   3   8   4     5705.97     5425.29    121.18 o 
   4   8   4       51.55       61.70     19.02 o 
   5   8   4       49.64       62.51     24.07 o 
   6   8   4      761.97      810.04     60.49 o 
   7   8   4     6645.54     6900.52    255.72 o 
   8   8   4       87.14       93.06     29.13 o 
   9   8   4     1747.26     1791.64     97.31 o 
  10   8   4       25.11       37.22     31.76 o 
  11   8   4     1795.10     1796.90    108.23 o 
  12   8   4     1220.91     1218.50     96.50 o 
  13   8   4     2453.17     2451.97    135.55 o 
  14   8   4       45.28       70.61     42.28 o 
  15   8   4       50.82      162.66     45.72 o 
   1   9   4       12.59       17.40     13.55 o 
   2   9   4       23.13       33.38     15.17 o 
   3   9   4      278.13      236.50     25.90 o 
   4   9   4       91.43       75.87     20.43 o 
   5   9   4       35.06       27.72     21.04 o 
   6   9   4      109.24      157.19     34.80 o 
   7   9   4      422.57      452.36     52.80 o 
   8   9   4     1375.47     1299.83     87.19 o 
   9   9   4       46.68       80.72     30.14 o 
  10   9   4      286.82      218.29     45.32 o 
  11   9   4       11.76       21.04     32.17 o 
  12   9   4      275.20      270.49     53.81 o 
  13   9   4      841.80      721.23     84.56 o 
  14   9   4     1013.49      913.62     98.32 o 
   0  10   4     1448.36     1374.88     77.08 o 
   1  10   4      106.43       74.45     18.41 o 
   2  10   4      932.24      917.47     48.76 o 
   3  10   4     2195.41     2238.74     73.84 o 
   4  10   4      220.68      236.09     32.37 o 
   5  10   4     2190.82     2218.10    106.01 o 
   6  10   4     1245.49     1255.52     85.37 o 
   7  10   4       14.13       30.35     29.74 o 
   8  10   4       10.53       22.05     32.37 o 
   9  10   4      122.90      161.44     39.85 o 
  10  10   4       20.18       24.48     33.99 o 
  11  10   4      884.20      888.13     97.71 o 
  12  10   4        7.92       39.85     39.25 o 
  13  10   4      281.04      225.17     50.98 o 
   1  11   4      108.52       62.11     18.61 o 
   2  11   4      309.58      296.38     31.16 o 
   3  11   4       97.30       49.16     20.64 o 
   4  11   4      370.58      366.58     40.66 o 
   5  11   4       50.64       48.96     25.90 o 
   6  11   4      220.87      205.54     41.47 o 
   7  11   4      130.97      140.00     37.02 o 
   8  11   4       42.22       50.78     31.56 o 
   9  11   4       34.94       28.12     36.01 o 
  10  11   4      201.01      252.88     52.80 o 
  11  11   4        1.87        8.29     37.22 o 
  12  11   4      105.94      234.47     51.79 o 
   0  12   4       31.21       21.24     22.25 o 
   1  12   4      194.12      199.07     30.35 o 
   2  12   4      234.43      239.73     30.75 o 
   3  12   4      308.97      331.78     38.03 o 
   4  12   4      362.62      376.49     45.72 o 
   5  12   4      366.09      407.45     56.85 o 
   6  12   4       30.01       41.47     35.00 o 
   7  12   4       83.61       93.06     38.24 o 
   8  12   4       68.92       35.40     34.59 o 
   9  12   4       53.65       49.57     38.64 o 
  10  12   4        0.33      -16.79     39.25 o 
  11  12   4      135.06      150.72     46.73 o 
   1  13   4        3.96       42.48     19.83 o 
   2  13   4      283.06      337.85     39.05 o 
   3  13   4      204.81      123.81     26.50 o 
   4  13   4        5.52        7.28     24.68 o 
   5  13   4        1.24       23.47     33.79 o 
   6  13   4        4.24       36.82     34.19 o 
   7  13   4       54.56      100.14     39.85 o 
   8  13   4        0.27      -14.16     35.20 o 
   9  13   4        0.48      -28.53     32.37 o 
  10  13   4        4.34      -13.35     42.89 o 
   0  14   4     1827.08     1791.84    116.53 o 
   1  14   4      387.69      509.61     46.73 o 
   2  14   4      450.65      479.47     47.34 o 
   3  14   4       86.58       52.60     25.49 o 
   4  14   4      254.37      289.50     41.27 o 
   5  14   4      424.83      464.30     66.96 o 
   6  14   4       42.70      -10.52     31.96 o 
   7  14   4      868.33     1101.16    103.38 o 
   8  14   4        1.06       37.02     39.25 o 
   9  14   4      117.68       83.76     47.95 o 
   1  15   4      252.41      238.12     35.81 o 
   2  15   4      124.79       95.49     27.11 o 
   3  15   4       37.85       22.05     24.48 o 
   4  15   4      509.62      379.53     49.16 o 
   5  15   4        0.64      -22.86     37.83 o 
   6  15   4        2.24       31.96     40.87 o 
   7  15   4      244.72      303.66     56.24 o 
   0  16   4      368.55      331.99     63.32 o 
   1  16   4      208.76      185.52     32.37 o 
   2  16   4      450.27      583.46     56.44 o 
   3  16   4      329.06      375.08     44.31 o 
   4  16   4       70.89       25.09     33.79 o 
   1   1   5    12737.63    13214.34    153.55 o 
   2   1   5       46.95       71.21      8.50 o 
   3   1   5      277.38      379.12     35.40 o 
   4   1   5     3081.70     3456.63    127.25 o 
   5   1   5     1683.51     1669.04     86.59 o 
   6   1   5     4518.10     4878.65    188.15 o 
   7   1   5      104.25      144.04     36.42 o 
   8   1   5      119.65      105.40     37.63 o 
   9   1   5      136.16      186.73     43.70 o 
  10   1   5     3681.65     3858.62    207.57 o 
  11   1   5      232.05      185.52     54.83 o 
  12   1   5      330.82      384.99     53.81 o 
  13   1   5      175.11      128.67     38.24 o 
  14   1   5      340.83      347.56     44.91 o 
  15   1   5       42.73       47.54     32.37 o 
  16   1   5      348.50      380.34     55.63 o 
  17   1   5      370.47      378.92     55.84 o 
   0   2   5      201.38      199.07     13.55 o 
   1   2   5     5758.37     5906.78     73.64 o 
   2   2   5     1170.13     1274.54     26.91 o 
   3   2   5    10663.68    11212.91    407.04 o 
   4   2   5     1798.35     1832.71     86.39 o 
   5   2   5      543.02      602.27     55.84 o 
   6   2   5     1063.18      988.07     73.44 o 
   7   2   5     3032.08     3115.14    152.34 o 
   8   2   5     1391.90     1530.46    107.22 o 
   9   2   5      194.66      225.57     57.05 o 
  10   2   5     1859.87     1702.02    125.23 o 
  11   2   5      148.97      171.56     58.47 o 
  12   2   5      151.15      178.84     38.24 o 
  13   2   5      325.56      308.11     49.77 o 
  14   2   5      104.54      159.42     33.38 o 
  15   2   5      283.88      243.78     40.87 o 
  16   2   5       61.12       80.32     30.75 o 
  17   2   5      121.69       92.05     37.63 o 
   1   3   5      927.36      950.85     23.47 o 
   2   3   5      737.76      723.05     22.86 o 
   3   3   5     2780.96     3172.59     66.56 o 
   4   3   5     2138.42     2257.96     57.86 o 
   5   3   5      624.43      728.51     35.61 o 
   6   3   5     3269.25     3447.93     93.67 o 
   7   3   5      182.11      224.36     27.72 o 
   8   3   5      194.04      142.83     26.30 o 
   9   3   5       43.11       25.49     22.05 o 
  10   3   5      128.96       63.32     28.12 o 
  11   3   5      155.44       99.54     30.35 o 
  12   3   5       87.18       84.77     33.18 o 
  13   3   5       45.27      102.17     33.79 o 
  14   3   5        7.37       37.02     34.19 o 
  15   3   5     1073.26     1016.39     91.44 o 
  16   3   5      184.34      148.90     37.02 o 
  17   3   5       35.17       -4.65     37.22 o 
   0   4   5    13923.06    13402.28    301.24 o 
   1   4   5    11873.49    12169.62    203.93 o 
   2   4   5     1100.04     1098.73     33.58 o 
   3   4   5    16173.18    15927.29    274.73 o 
   4   4   5      540.64      670.85     34.59 o 
   5   4   5      579.72      745.10     39.85 o 
   6   4   5     3829.98     3835.35    107.02 o 
   7   4   5      191.10      184.30     28.12 o 
   8   4   5     4911.59     4980.21    147.89 o 
   9   4   5       89.27      113.09     27.11 o 
  10   4   5     2794.56     2666.21    110.46 o 
  11   4   5      442.44      361.93     49.57 o 
  12   4   5     2466.95     2419.20    117.14 o 
  13   4   5     1469.40     1453.58     99.74 o 
  14   4   5     1252.74     1093.07     91.85 o 
  15   4   5       55.35       20.03     40.26 o 
  16   4   5       36.54      138.99     45.72 o 
   1   5   5     9248.80     9209.05    178.64 o 
   2   5   5     4789.76     4565.08     80.52 o 
   3   5   5       48.72       30.14     10.72 o 
   4   5   5    10543.41    10616.31    308.11 o 
   5   5   5      156.94      203.32     25.69 o 
   6   5   5     7786.31     7374.73    221.12 o 
   7   5   5      887.78      960.56     55.23 o 
   8   5   5     2460.92     2554.34     98.73 o 
   9   5   5       36.73       67.17     26.10 o 
  10   5   5       24.17       40.87     26.50 o 
  11   5   5      671.03      738.83     66.76 o 
  12   5   5     1265.17     1333.82     91.44 o 
  13   5   5       53.04       54.42     34.59 o 
  14   5   5     1995.35     1953.48    119.16 o 
  15   5   5       74.21      129.07     40.66 o 
  16   5   5     1089.35      991.92    100.34 o 
   0   6   5     9332.06     8508.05    251.87 o 
   1   6   5     1502.83     1426.27     41.68 o 
   2   6   5     6351.25     5888.77    114.10 o 
   3   6   5      120.14      106.41     15.78 o 
   4   6   5      156.97      156.38     20.03 o 
   5   6   5     2486.99     2516.91     87.60 o 
   6   6   5     1503.31     1560.00     70.20 o 
   7   6   5      136.84      128.47     27.72 o 
   8   6   5     4173.50     4201.53    143.23 o 
   9   6   5        6.22       32.17     23.67 o 
  10   6   5     4252.27     4431.96    164.07 o 
  11   6   5      175.31      136.96     36.01 o 
  12   6   5     2233.01     2124.43    113.70 o 
  13   6   5       41.36       12.34     36.21 o 
  14   6   5      102.40       92.45     45.92 o 
  15   6   5     1136.10     1063.13    100.75 o 
  16   6   5       21.39       19.42     43.90 o 
   1   7   5      620.98      778.68     34.80 o 
   2   7   5     3720.24     3760.50     83.96 o 
   3   7   5      735.21      745.30     35.61 o 
   4   7   5     4868.60     4767.18    117.34 o 
   5   7   5      111.86      106.21     25.49 o 
   6   7   5     9949.60    10070.68    364.76 o 
   7   7   5       20.73        2.02     21.65 o 
   8   7   5     1956.48     1943.57     92.45 o 
   9   7   5       30.68       79.30     26.91 o 
  10   7   5      206.21      200.89     39.65 o 
  11   7   5       58.08       54.83     31.96 o 
  12   7   5     2661.22     2887.74    140.81 o 
  13   7   5      177.10      176.61     46.13 o 
  14   7   5     2504.30     2723.87    146.27 o 
  15   7   5      216.24      264.42     52.60 o 
   0   8   5    18279.12    17053.13    490.60 o 
   1   8   5      478.20      420.40     29.13 o 
   2   8   5     8342.20     7726.94    188.75 o 
   3   8   5     3901.07     3732.98     91.24 o 
   4   8   5     1214.06     1323.90     55.63 o 
   5   8   5     4370.59     4375.71    147.08 o 
   6   8   5     3003.01     3099.36    120.78 o 
   7   8   5     1710.94     1743.49     87.80 o 
   8   8   5     5722.18     5513.09    197.05 o 
   9   8   5      582.28      616.03     62.72 o 
  10   8   5     1339.46     1267.26     88.61 o 
  11   8   5      921.44      881.05     80.32 o 
  12   8   5      193.64      301.24     51.39 o 
  13   8   5     3233.57     3547.67    173.78 o 
  14   8   5       59.27       96.50     44.10 o 
  15   8   5     1250.29     1354.86    115.11 o 
   1   9   5        2.78       -3.84     12.75 o 
   2   9   5     3247.82     3056.87     85.98 o 
   3   9   5        0.72       16.39     13.96 o 
   4   9   5     7930.73     7635.10    234.27 o 
   5   9   5      362.12      446.49     49.97 o 
   6   9   5     2879.93     2875.40    121.38 o 
   7   9   5     1364.23     1438.81     86.18 o 
   8   9   5      427.12      439.41     53.21 o 
   9   9   5      187.92      170.55     40.66 o 
  10   9   5        0.40      -10.32     32.57 o 
  11   9   5       18.80       38.44     31.96 o 
  12   9   5     1102.14     1128.07     96.10 o 
  13   9   5      362.08      436.78     66.76 o 
  14   9   5     1797.34     1639.70    125.84 o 
   0  10   5    20402.53    19296.12    596.81 o 
   1  10   5     4517.00     4184.94    110.66 o 
   2  10   5     7319.85     7159.67    197.25 o 
   3  10   5     1796.10     1554.74     60.89 o 
   4  10   5        9.93        1.82     18.01 o 
   5  10   5     7680.50     7233.11    236.09 o 
   6  10   5      487.64      498.08     56.85 o 
   7  10   5      832.68      854.35     74.25 o 
   8  10   5      393.26      422.82     58.67 o 
   9  10   5       18.20       54.22     34.80 o 
  10  10   5      673.61      796.08     79.10 o 
  11  10   5      708.16      731.14     81.33 o 
  12  10   5     2670.18     2607.34    145.46 o 
  13  10   5      976.66      814.90     91.04 o 
   1  11   5       25.14       26.10     17.80 o 
   2  11   5     5179.59     5141.65    138.99 o 
   3  11   5      276.40      315.40     33.58 o 
   4  11   5     8132.46     8014.42    280.40 o 
   5  11   5      804.66      761.08     57.46 o 
   6  11   5     8013.01     7797.55    340.48 o 
   7  11   5      513.10      462.27     62.51 o 
   8  11   5      167.01      195.63     44.91 o 
   9  11   5      504.83      666.60     75.26 o 
  10  11   5      767.66      711.11     81.33 o 
  11  11   5      346.96      387.01     65.35 o 
  12  11   5      536.10      646.58     80.32 o 
   0  12   5    14599.50    13905.02    574.76 o 
   1  12   5        1.46        7.28     18.61 o 
   2  12   5     6215.24     6277.61    187.34 o 
   3  12   5     2333.19     2231.05     83.15 o 
   4  12   5      247.00      338.66     40.87 o 
   5  12   5      120.81      121.79     26.70 o 
   6  12   5     1857.83     1903.92    111.67 o 
   7  12   5      730.10      898.85     84.77 o 
   8  12   5     1626.06     1877.62    119.97 o 
   9  12   5      118.27      130.49     41.47 o 
  10  12   5     2123.98     2347.38    136.96 o 
  11  12   5     1090.41     1079.31    101.56 o 
   1  13   5       68.57       39.85     20.43 o 
   2  13   5      973.21      836.34     56.85 o 
   3  13   5       20.47       42.48     20.64 o 
   4  13   5     4041.08     3796.71    145.66 o 
   5  13   5      488.29      545.02     68.58 o 
   6  13   5     2756.91     2922.74    151.53 o 
   7  13   5      403.93      456.81     63.32 o 
   8  13   5      881.60      988.88     96.30 o 
   9  13   5       78.14       56.24     43.09 o 
  10  13   5        0.41      -38.64     38.64 o 
   0  14   5     4108.79     4017.23    190.17 o 
   1  14   5     2038.37     1967.24     89.02 o 
   2  14   5     1591.28     1513.06     80.32 o 
   3  14   5      646.10      761.08     58.26 o 
   4  14   5        7.88       21.44     25.69 o 
   5  14   5     2161.88     2316.02    136.15 o 
   6  14   5      403.17      496.26     73.24 o 
   7  14   5      714.03      823.80     89.42 o 
   8  14   5     1795.73     1695.14    128.26 o 
   9  14   5       18.02      -10.92     44.91 o 
   1  15   5       92.78      154.16     30.75 o 
   2  15   5      825.82      942.55     68.18 o 
   3  15   5       20.10       34.80     24.68 o 
   4  15   5     1237.34     1194.22     88.81 o 
   5  15   5       22.43       41.07     37.22 o 
   6  15   5     2134.16     2437.00    153.96 o 
   7  15   5      490.19      482.50     70.61 o 
   0  16   5     1126.32     1067.78    107.83 o 
   1  16   5      943.25     1124.22     79.30 o 
   2  16   5      789.87      904.72     70.81 o 
   3  16   5     1559.87     1713.34    109.85 o 
   0   0   6    54227.49    53603.48    524.58 o 
   1   0   6     2093.93     2204.55     35.40 o 
   2   0   6     4508.74     4671.29    126.64 o 
   3   0   6     2291.21     2180.07     84.16 o 
   4   0   6     5579.45     6181.31    214.85 o 
   5   0   6    26970.88    28312.57    918.28 o 
   6   0   6    13491.24    14065.05    564.44 o 
   7   0   6      833.11      947.81     72.63 o 
   8   0   6     9085.06     9294.02    475.22 o 
   9   0   6    13607.37    13658.20    675.30 o 
  10   0   6    29359.46    29622.51   1330.98 o 
  11   0   6    25357.56    25020.21   1167.92 o 
  12   0   6     5999.35     5712.97    325.31 o 
  13   0   6       30.75       31.76     38.24 o 
  14   0   6     1092.73     1379.74    151.93 o 
  15   0   6      690.31      932.64    135.95 o 
  16   0   6     1182.26     1160.03    151.33 o 
  17   0   6     2361.22     2207.78    142.83 o 
   1   1   6     4831.21     5078.13     66.76 o 
   2   1   6     9941.75     9756.90    165.49 o 
   3   1   6      261.46      359.10     25.09 o 
   4   1   6    18099.32    17787.11    549.27 o 
   5   1   6     1372.83     1372.46     80.72 o 
   6   1   6    28208.59    28727.50   1011.34 o 
   7   1   6     1608.89     1715.17    102.97 o 
   8   1   6     3920.85     4083.38    194.42 o 
   9   1   6     3156.51     3133.95    172.57 o 
  10   1   6      139.93      122.60     28.73 o 
  11   1   6     4707.32     5238.96    197.05 o 
  12   1   6     2150.37     2276.37    115.52 o 
  13   1   6      149.72      209.39     40.46 o 
  14   1   6     6174.00     5974.76    269.47 o 
  15   1   6      484.50      463.69     53.21 o 
  16   1   6     2889.59     2653.27    121.79 o 
  17   1   6      768.35      614.21     66.96 o 
   0   2   6     2182.04     2387.64     48.35 o 
   1   2   6    12116.51    11280.28    165.08 o 
   2   2   6     6460.08     5946.43    111.27 o 
   3   2   6     2494.05     1953.69     85.37 o 
   4   2   6     1045.94     1178.65     70.61 o 
   5   2   6      295.68      273.32     40.46 o 
   6   2   6      959.58     1073.45     77.08 o 
   7   2   6    23177.38    24704.61    929.60 o 
   8   2   6    23680.80    23637.04    937.70 o 
   9   2   6      396.99      327.33     59.88 o 
  10   2   6     2177.19     2027.73    142.22 o 
  11   2   6      331.10      352.82     73.44 o 
  12   2   6     7622.18     7536.37    303.66 o 
  13   2   6     4122.04     4041.50    141.41 o 
  14   2   6      195.69      189.76     35.00 o 
  15   2   6       11.24       58.47     30.35 o 
  16   2   6       96.01      101.36     36.62 o 
  17   2   6      984.65      972.49     85.98 o 
   1   3   6     4670.86     4418.20     68.99 o 
   2   3   6     1905.89     1726.70     35.81 o 
   3   3   6     7089.96     7214.90    138.58 o 
   4   3   6    12519.80    12822.88    281.41 o 
   5   3   6     2599.79     2747.14     70.81 o 
   6   3   6    13451.02    13962.27    342.51 o 
   7   3   6       85.56       62.92     16.59 o 
   8   3   6     1318.39     1373.87     63.12 o 
   9   3   6     1687.30     1756.84     79.91 o 
  10   3   6      316.19      331.99     48.15 o 
  11   3   6      673.31      586.29     56.65 o 
  12   3   6     3420.92     3505.39    146.07 o 
  13   3   6      778.31      928.39     79.10 o 
  14   3   6     3418.51     3364.78    158.61 o 
  15   3   6      651.71      724.67     66.96 o 
  16   3   6     1052.78     1056.25     82.74 o 
   0   4   6    28830.13    26660.73    513.05 o 
   2   4   6     3786.35     3578.82     68.58 o 
   3   4   6      618.15      746.72     28.12 o 
   4   4   6     2260.65     2294.98     64.13 o 
   5   4   6     6503.84     6418.01    159.22 o 
   6   4   6     1622.77     1636.87     61.91 o 
   7   4   6      279.05      303.26     32.77 o 
   8   4   6     2190.01     2538.36     92.45 o 
   9   4   6     8540.60     8450.19    298.20 o 
  10   4   6     9239.06     9599.71    369.62 o 
  11   4   6     6063.58     5980.83    219.71 o 
  12   4   6      978.42      937.90     76.27 o 
  13   4   6      222.32      164.88     42.28 o 
  14   4   6       63.91       38.24     37.22 o 
  15   4   6     1490.49     1449.94    109.25 o 
  16   4   6     1900.78     1899.67    110.86 o 
   1   5   6    10029.53     9766.00    192.39 o 
   2   5   6      266.07      139.59     14.36 o 
   3   5   6        6.77       16.59      9.51 o 
   4   5   6      953.32      861.63     43.50 o 
   5   5   6     1100.94     1171.36     51.99 o 
   6   5   6    14635.65    15300.74    408.46 o 
   7   5   6      304.79      343.72     36.82 o 
   8   5   6     3043.97     3185.13    112.48 o 
   9   5   6      628.78      679.55     54.83 o 
  10   5   6      158.13      199.48     35.81 o 
  11   5   6      134.90      171.56     38.03 o 
  12   5   6     1808.65     1835.13    103.99 o 
  13   5   6       35.20       62.72     32.17 o 
  14   5   6     2977.35     2932.65    146.47 o 
  15   5   6        0.47       32.57     38.84 o 
  16   5   6      954.46      724.87     87.19 o 
   0   6   6     8461.96     7425.10    214.85 o 
   1   6   6     6654.37     6423.68    136.36 o 
   2   6   6    15745.05    14657.40    279.18 o 
   3   6   6     4240.14     4026.33     94.07 o 
   4   6   6     2243.01     2250.07     64.54 o 
   5   6   6      524.39      496.26     40.87 o 
   6   6   6      950.56      934.46     56.24 o 
   7   6   6     9107.23     8971.74    312.16 o 
   8   6   6     4997.58     4762.33    154.97 o 
   9   6   6     2590.24     2524.40    106.41 o 
  10   6   6     1275.42     1348.38     81.33 o 
  11   6   6      301.32      341.29     47.34 o 
  12   6   6     3264.04     3050.60    141.01 o 
  13   6   6     2859.72     3044.53    147.28 o 
  14   6   6      221.94      131.10     39.85 o 
  15   6   6       51.61       18.01     38.24 o 
  16   6   6       82.57      105.60     43.70 o 
   1   7   6        4.00       -4.25      8.50 o 
   2   7   6     3016.61     3098.75     73.64 o 
   3   7   6     3563.34     3492.44     92.86 o 
   4   7   6     8766.77     8462.74    231.24 o 
   5   7   6     1249.86     1252.08     64.74 o 
   6   7   6     4418.98     4248.87    138.99 o 
   7   7   6      146.19      181.67     31.16 o 
   8   7   6     1405.73     1420.40     80.11 o 
   9   7   6       25.23       85.17     29.54 o 
  10   7   6        1.89        9.91     27.11 o 
  11   7   6        3.79       -2.23     29.94 o 
  12   7   6     2096.42     2050.19    114.91 o 
  13   7   6      520.71      465.91     61.50 o 
  14   7   6     1837.95     1818.75    118.15 o 
  15   7   6       63.05       86.18     36.82 o 
   0   8   6    12212.80    11319.32    403.60 o 
   1   8   6      796.78      825.01     39.45 o 
   2   8   6      888.78      862.44     40.66 o 
   3   8   6     2864.17     2836.15     75.66 o 
   4   8   6     2811.56     2869.13     88.61 o 
   5   8   6     4066.93     4292.36    145.05 o 
   6   8   6      282.37      269.88     39.85 o 
   7   8   6     1308.65     1274.34     75.46 o 
   8   8   6      186.65      183.29     35.81 o 
   9   8   6     2999.28     3013.37    131.70 o 
  10   8   6     1652.53     1656.09     97.51 o 
  11   8   6     1019.96     1112.90     89.22 o 
  12   8   6       26.62       60.69     33.38 o 
  13   8   6      552.89      567.47     70.40 o 
  14   8   6       57.98      136.56     43.29 o 
  15   8   6     2856.90     2891.99    163.87 o 
   1   9   6      505.88      497.27     35.20 o 
   2   9   6      913.08      864.87     44.31 o 
   3   9   6      492.03      423.43     33.18 o 
   4   9   6        8.81        5.66     16.99 o 
   5   9   6      365.65      363.14     45.52 o 
   6   9   6      364.67      408.66     49.77 o 
   7   9   6      402.28      464.90     52.60 o 
   8   9   6       72.51       50.78     28.93 o 
   9   9   6       19.04        6.88     30.75 o 
  10   9   6        4.84      -21.44     33.38 o 
  11   9   6     1130.14     1129.28     92.25 o 
  12   9   6      264.58      236.70     47.74 o 
  13   9   6     1050.51     1000.21     94.28 o 
  14   9   6      344.15      278.17     60.89 o 
   0  10   6      182.91      194.01     34.80 o 
   1  10   6      990.18      976.14     50.78 o 
   2  10   6      321.98      307.91     30.55 o 
   3  10   6      199.61      232.65     27.11 o 
   4  10   6       16.97       -0.40     18.81 o 
   5  10   6      806.74      821.98     55.43 o 
   6  10   6       62.55       66.76     30.55 o 
   7  10   6     2040.35     2022.88    103.99 o 
   8  10   6      182.32      164.88     36.42 o 
   9  10   6     1004.31      989.69     84.77 o 
  10  10   6      277.52      370.43     64.54 o 
  11  10   6       74.47       10.92     36.82 o 
  12  10   6       48.07       85.98     42.69 o 
  13  10   6       50.60        4.86     38.84 o 
   1  11   6       12.74       20.64     16.59 o 
   2  11   6        7.02       -9.91     16.39 o 
   3  11   6     1939.65     1843.23     72.22 o 
   4  11   6       14.41       51.99     21.44 o 
   5  11   6      144.29      171.15     30.14 o 
   6  11   6        0.45      -10.72     26.50 o 
   7  11   6     1022.29      869.11     79.51 o 
   8  11   6       73.17       54.22     33.79 o 
   9  11   6      328.31      123.81     40.87 o 
  10  11   6       13.91       91.24     36.42 o 
  11  11   6      228.38      194.42     49.77 o 
  12  11   6      168.51      181.67     45.32 o 
   0  12   6        3.14       66.76     26.30 o 
   1  12   6       78.47       74.85     21.24 o 
   2  12   6      617.72      552.91     45.32 o 
   3  12   6      512.85      567.27     45.92 o 
   4  12   6        0.10        9.31     20.64 o 
   5  12   6      292.52      251.87     36.82 o 
   6  12   6        7.63       11.53     35.20 o 
   7  12   6       40.46      -28.12     33.79 o 
   8  12   6        0.51       22.25     34.39 o 
   9  12   6       14.93       30.14     37.02 o 
  10  12   6       22.18       86.39     39.45 o 
  11  12   6       79.99       91.44     40.87 o 
   1  13   6       21.73        7.28     18.81 o 
   2  13   6       46.77       45.72     20.23 o 
   3  13   6      591.60      598.43     50.37 o 
   4  13   6        1.14       35.20     24.28 o 
   5  13   6        2.00       39.25     33.99 o 
   6  13   6      104.92      131.30     39.65 o 
   7  13   6       41.12       56.04     37.83 o 
   8  13   6        2.06      -30.55     30.55 o 
   9  13   6      379.97      363.55     62.92 o 
  10  13   6      176.43      221.93     50.37 o 
   0  14   6       14.75      -25.49     30.14 o 
   1  14   6      392.02      475.42     45.52 o 
   2  14   6       28.98        9.10     21.85 o 
   3  14   6      108.89      110.26     27.51 o 
   4  14   6     1616.11     1939.73    103.99 o 
   5  14   6     1229.90     1165.29    103.38 o 
   6  14   6       58.01       73.44     38.24 o 
   7  14   6       54.77       67.57     42.28 o 
   8  14   6      202.67      273.72     50.58 o 
   1  15   6      175.34      136.96     30.95 o 
   2  15   6       98.83       82.34     26.50 o 
   3  15   6        0.54       10.52     27.72 o 
   4  15   6      258.45      224.97     42.28 o 
   5  15   6        2.56       20.03     42.08 o 
   6  15   6      324.85      267.45     57.25 o 
   0  16   6     1513.33     1603.69    130.69 o 
   1  16   6       24.97       58.87     29.74 o 
   2  16   6      896.48      890.36     70.00 o 
   3  16   6      443.71      402.79     52.60 o 
   1   1   7    11310.58    12334.10    406.84 o 
   2   1   7     6780.81     7537.38    120.58 o 
   3   1   7     2075.98     2310.35     45.52 o 
   4   1   7     8212.00     9015.24    249.65 o 
   5   1   7        8.45       14.36     11.73 o 
   6   1   7     1602.35     1878.23     73.44 o 
   7   1   7      830.07      948.22     53.21 o 
   8   1   7      338.36      302.25     39.25 o 
   9   1   7     1688.00     1904.93     90.63 o 
  10   1   7      765.36      921.51     70.81 o 
  11   1   7        3.38       63.93     23.87 o 
  12   1   7      178.93      175.60     37.22 o 
  13   1   7        1.84       38.44     30.55 o 
  14   1   7     2449.86     2078.51    123.81 o 
  15   1   7      878.70      811.25     70.20 o 
  16   1   7       85.32      112.69     30.14 o 
  17   1   7      189.65      136.15     34.39 o 
   0   2   7    16477.93    16213.55    407.65 o 
   1   2   7     2110.80     2313.79     36.01 o 
   2   2   7      764.16      673.08     22.25 o 
   3   2   7     8598.27     8395.57    314.39 o 
   4   2   7     4265.51     4897.47    176.21 o 
   5   2   7      192.32      292.13     44.51 o 
   6   2   7      132.34      169.94     39.85 o 
   7   2   7     2173.68     2267.87    126.44 o 
   8   2   7      143.27      161.44     40.46 o 
   9   2   7      114.43       95.29     38.24 o 
  10   2   7      142.81      160.43     48.55 o 
  11   2   7        8.60      -31.36     31.36 o 
  12   2   7     1187.66     1253.30     94.07 o 
  13   2   7     1553.19     1483.12     78.70 o 
  14   2   7       64.03       21.24     24.88 o 
  15   2   7        4.25      -21.04     28.32 o 
  16   2   7       38.58       94.07     34.59 o 
   1   3   7      455.74      443.86     19.22 o 
   2   3   7     2001.52     2214.66     42.28 o 
   3   3   7     5503.56     5948.66    103.18 o 
   4   3   7     2092.10     2362.15     60.09 o 
   5   3   7     2866.31     3095.31     78.70 o 
   6   3   7      678.93      591.35     34.19 o 
   7   3   7      605.98      621.49     38.64 o 
   8   3   7       20.67       14.77     19.42 o 
   9   3   7      132.50      136.76     26.70 o 
  10   3   7      336.37      359.50     42.89 o 
  11   3   7      667.30      766.95     61.30 o 
  12   3   7      120.90      147.89     34.59 o 
  13   3   7      139.77      127.25     38.84 o 
  14   3   7      136.56      178.23     31.76 o 
  15   3   7     1178.43     1195.84     82.14 o 
  16   3   7      772.94      676.52     66.36 o 
   0   4   7     6349.91     6098.77    137.97 o 
   1   4   7     4270.33     4166.93     70.81 o 
   2   4   7       42.92       58.67     10.32 o 
   3   4   7     4723.45     4775.07     83.96 o 
   4   4   7     1500.71     1511.85     49.77 o 
   5   4   7     2005.38     2040.48     62.92 o 
   6   4   7     3593.52     3928.61    111.27 o 
   7   4   7      551.12      513.46     39.45 o 
   8   4   7     8142.84     8203.78    266.24 o 
   9   4   7      388.78      487.76     45.72 o 
  10   4   7     1303.24     1377.31     76.47 o 
  11   4   7       53.78      128.47     33.58 o 
  12   4   7      517.67      429.09     53.21 o 
  13   4   7      480.16      451.15     58.06 o 
  14   4   7      316.39      344.73     56.65 o 
  15   4   7     2556.32     2399.57    133.73 o 
  16   4   7      195.91      233.26     45.92 o 
   1   5   7    17649.55    17047.06    272.91 o 
   2   5   7     9016.04     8832.96    197.45 o 
   3   5   7      571.42      733.16     31.56 o 
   4   5   7     3600.50     3615.65     97.31 o 
   5   5   7     1938.81     1922.13     67.37 o 
   6   5   7     6526.31     6663.21    190.57 o 
   7   5   7      216.67      166.50     27.51 o 
   8   5   7      273.86      282.02     36.01 o 
   9   5   7     1526.77     1615.63     80.32 o 
  10   5   7       41.94       97.11     24.68 o 
  11   5   7     1504.80     1674.91     91.44 o 
  12   5   7       15.60       33.99     28.93 o 
  13   5   7     1600.20     1439.22     99.13 o 
  14   5   7     1069.42     1027.32     88.00 o 
  15   5   7      283.23      320.25     57.25 o 
  16   5   7       40.09       49.77     35.00 o 
   0   6   7      120.42      106.62     20.23 o 
   1   6   7       15.07       25.09      8.50 o 
   2   6   7     2862.92     2657.52     61.10 o 
   3   6   7     7864.98     7505.42    180.46 o 
   4   6   7      263.95      272.31     25.29 o 
   5   6   7     3022.95     2946.21     97.31 o 
   6   6   7      161.30      135.34     25.69 o 
   7   6   7     1346.94     1300.23     65.95 o 
   8   6   7     1359.69     1480.08     75.26 o 
   9   6   7      583.92      554.32     51.99 o 
  10   6   7     1727.64     1884.29     92.66 o 
  11   6   7      801.08      832.29     69.59 o 
  12   6   7     2748.53     2857.40    133.73 o 
  13   6   7     1108.28     1144.66     89.62 o 
  14   6   7        1.53       25.09     36.42 o 
  15   6   7      106.30      158.20     43.90 o 
   1   7   7     9224.65     8700.45    201.50 o 
   2   7   7     1401.19     1423.44     46.33 o 
   3   7   7     2880.83     2791.85     79.51 o 
   4   7   7     1475.03     1468.35     55.23 o 
   5   7   7     1523.17     1639.91     73.44 o 
   6   7   7     1952.45     1936.89     82.14 o 
   7   7   7     1145.01     1118.56     65.55 o 
   8   7   7      199.04      168.52     34.59 o 
   9   7   7     2495.41     2591.36    111.88 o 
  10   7   7       86.69      125.23     29.94 o 
  11   7   7     2824.56     2977.36    134.53 o 
  12   7   7        6.88      -30.14     30.14 o 
  13   7   7       53.59       -5.06     32.77 o 
  14   7   7      242.22      206.15     49.97 o 
  15   7   7        2.53       -1.82     32.57 o 
   0   8   7    10517.83     9473.47    338.87 o 
   1   8   7     5567.83     5155.21    112.69 o 
   2   8   7      856.78      762.09     38.64 o 
   3   8   7     1007.83      956.31     49.36 o 
   4   8   7     4866.98     4876.23    127.66 o 
   5   8   7    16008.05    16526.12    502.53 o 
   6   8   7      378.46      414.33     47.54 o 
   7   8   7     1432.77     1385.81     78.29 o 
   8   8   7      406.96      447.71     51.59 o 
   9   8   7      206.57      201.30     35.20 o 
  10   8   7      902.33     1064.54     79.91 o 
  11   8   7     3896.54     3834.54    167.11 o 
  12   8   7       31.80       75.46     37.22 o 
  13   8   7       77.17      127.05     40.46 o 
  14   8   7       58.37       81.53     41.47 o 
   1   9   7     7948.96     7401.43    192.19 o 
   2   9   7      556.06      597.82     37.83 o 
   3   9   7     1904.71     1918.89     63.73 o 
   4   9   7      952.09      984.63     55.43 o 
   5   9   7      471.38      388.43     46.33 o 
   6   9   7     1739.66     1729.53     87.40 o 
   7   9   7      998.02     1160.03     78.29 o 
   8   9   7       18.72       32.98     25.49 o 
   9   9   7     2052.18     1844.64     99.74 o 
  10   9   7      183.35      156.79     39.25 o 
  11   9   7     1004.17     1127.87     90.03 o 
  12   9   7      808.86      905.33     84.97 o 
  13   9   7     1184.17     1235.90    102.77 o 
  14   9   7      843.26      909.17     93.26 o 
   0  10   7       99.36      152.14     31.96 o 
   1  10   7     1206.34     1057.06     52.20 o 
   2  10   7     6374.99     6187.38    163.87 o 
   3  10   7    10153.47     9787.25    290.72 o 
   4  10   7      285.99      272.91     33.79 o 
   5  10   7      589.85      596.61     59.48 o 
   6  10   7      766.67      864.87     71.82 o 
   7  10   7     4005.40     4377.13    238.93 o 
   8  10   7     3267.01     3136.18    142.42 o 
   9  10   7      177.99      183.49     39.45 o 
  10  10   7      429.55      646.58     68.38 o 
  11  10   7        5.77      -25.29     33.79 o 
  12  10   7      756.91      696.34     81.53 o 
  13  10   7     2841.64     2928.20    157.60 o 
   1  11   7     7556.52     7101.61    206.96 o 
   2  11   7     1830.75     1876.81     75.26 o 
   3  11   7     1713.38     1610.17     66.15 o 
   4  11   7      192.83      234.27     33.18 o 
   5  11   7      728.04      702.01     56.44 o 
   6  11   7     3075.69     3404.44    152.74 o 
   7  11   7     2097.66     2184.32    115.32 o 
   8  11   7     1349.43     1295.78     95.08 o 
   9  11   7     2224.82     2479.89    131.10 o 
  10  11   7       82.77      137.97     39.05 o 
  11  11   7      758.04      727.70     80.72 o 
  12  11   7     1226.09     1228.01    107.83 o 
   0  12   7     5375.44     5156.22    205.95 o 
   1  12   7     1304.20     1264.02     65.35 o 
   2  12   7       70.11       65.95     20.64 o 
   3  12   7     1053.01     1015.18     59.88 o 
   4  12   7     3994.26     4053.03    143.64 o 
   5  12   7     6576.41     6684.45    240.34 o 
   6  12   7       87.33      161.04     39.45 o 
   7  12   7     1465.28     1385.81    102.37 o 
   8  12   7      910.86     1012.96     98.52 o 
   9  12   7       71.44       41.07     32.77 o 
  10  12   7     1839.22     2074.26    129.07 o 
  11  12   7     1908.63     2017.62    136.36 o 
   1  13   7     2036.84     1870.74     78.90 o 
   2  13   7      134.29      141.01     25.29 o 
   3  13   7     1938.32     1936.69     81.13 o 
   4  13   7     1232.91     1173.18     78.90 o 
   5  13   7      253.33      326.12     58.87 o 
   6  13   7     1052.08     1094.49     96.50 o 
   7  13   7     1132.68     1298.01    104.39 o 
   8  13   7      151.51      189.56     46.94 o 
   9  13   7     1487.16     1458.64    118.15 o 
  10  13   7       31.83       39.25     41.88 o 
   0  14   7      191.74      153.96     41.27 o 
   1  14   7      417.97      433.34     45.32 o 
   2  14   7     1267.79     1199.89     72.43 o 
   3  14   7     4455.13     4477.68    170.14 o 
   4  14   7      337.31      340.28     44.10 o 
   5  14   7      728.32      695.13     81.13 o 
   6  14   7      108.86       63.52     41.47 o 
   7  14   7     1823.45     2026.72    137.77 o 
   8  14   7     1548.99     1618.06    127.25 o 
   1  15   7     3306.57     3799.95    137.16 o 
   2  15   7     2519.67     2676.13    109.45 o 
   3  15   7       84.98      196.24     38.24 o 
   4  15   7      215.11      254.10     42.89 o 
   5  15   7      351.32      371.84     62.72 o 
   6  15   7      208.15      206.76     54.83 o 
   0  16   7     1395.97     1450.75    124.01 o 
   1  16   7     1239.98     1415.14     87.40 o 
   2  16   7      470.66      444.47     49.16 o 
   0   0   8    12642.30    13084.86    326.12 o 
   1   0   8    14041.76    14825.92    229.21 o 
   2   0   8    17104.93    16926.49    240.75 o 
   3   0   8    25691.26    25875.57    732.56 o 
   4   0   8     1708.12     1572.94     82.95 o 
   5   0   8    41688.46    41755.72   1223.15 o 
   6   0   8     7709.95     7841.25    353.03 o 
   7   0   8      971.38      830.47     77.08 o 
   8   0   8    12837.18    13459.54    652.64 o 
   9   0   8     8670.21     9036.68    506.17 o 
  10   0   8    15238.15    15468.65    782.32 o 
  11   0   8     6074.74     5586.53    308.52 o 
  12   0   8       45.67       51.99     41.68 o 
  13   0   8     2834.56     2637.49    193.61 o 
  14   0   8     1078.33      927.18    128.87 o 
  15   0   8     7496.18     7139.24    511.64 o 
  16   0   8       16.79      107.02     70.61 o 
   1   1   8    27547.17    27512.04    282.22 o 
   2   1   8    24313.30    25543.99    343.72 o 
   3   1   8     9444.50     9632.28    178.03 o 
   4   1   8        6.44       24.88     11.94 o 
   5   1   8      815.98      902.90     47.34 o 
   6   1   8        7.78       14.97     13.35 o 
   7   1   8     7953.04     8258.81    285.25 o 
   8   1   8     1614.22     1582.45     77.48 o 
   9   1   8    10734.93    11091.12    446.29 o 
  10   1   8      612.31      626.55     62.72 o 
  11   1   8     5505.94     5435.61    209.79 o 
  12   1   8      630.92      577.39     67.37 o 
  13   1   8     2554.40     2526.42    133.73 o 
  14   1   8       49.40       30.35     38.84 o 
  15   1   8       37.09       -4.25     29.54 o 
  16   1   8        0.74       54.02     31.36 o 
   0   2   8      193.33      100.34     18.81 o 
   1   2   8       64.74       99.54      7.89 o 
   2   2   8     1857.68     2154.17     44.10 o 
   3   2   8    17795.72    17697.68    378.72 o 
   4   2   8     1953.43     2080.74    101.15 o 
   5   2   8    13518.20    12352.31    533.28 o 
   6   2   8     2991.73     2914.24    142.63 o 
   7   2   8    16029.69    15245.71    666.60 o 
   8   2   8    17129.56    16664.09    737.21 o 
   9   2   8      652.46      789.61     90.63 o 
  10   2   8     4485.23     4534.73    172.97 o 
  11   2   8        6.92       57.05     24.07 o 
  12   2   8     1466.21     1565.86    105.40 o 
  13   2   8     3725.32     3709.11    132.92 o 
  14   2   8     2750.78     2866.50    116.93 o 
  15   2   8     3754.46     3586.71    144.65 o 
  16   2   8      725.84      649.61     68.78 o 
   1   3   8    20718.62    19153.69    275.54 o 
   2   3   8      350.62      429.90     18.21 o 
   3   3   8     7170.95     7581.89    135.75 o 
   4   3   8      132.92      188.15     15.38 o 
   5   3   8     1899.56     2101.98     58.06 o 
   6   3   8     1202.56     1372.25     54.42 o 
   7   3   8     3917.62     4292.77    112.69 o 
   8   3   8     2304.46     2271.71     80.92 o 
   9   3   8     8435.22     8749.81    295.57 o 
  10   3   8        1.68       -7.49     20.03 o 
  11   3   8     6436.13     6339.31    267.25 o 
  12   3   8        0.52       -1.42     23.87 o 
  13   3   8      825.77      667.21     57.46 o 
  14   3   8      175.52      297.59     41.47 o 
  15   3   8      358.70      334.41     42.28 o 
  16   3   8      337.84      279.18     43.90 o 
   0   4   8      181.42      159.22     19.22 o 
   1   4   8     1219.74     1079.11     33.99 o 
   2   4   8     1170.71     1091.05     33.38 o 
   3   4   8    12600.22    12668.11    237.31 o 
   4   4   8     1246.03     1255.93     44.10 o 
   5   4   8    13193.05    13778.98    322.88 o 
   6   4   8     2562.78     2625.15     78.50 o 
   7   4   8     2170.90     2308.33     78.50 o 
   8   4   8     2981.13     3007.10    101.76 o 
   9   4   8     2924.26     3025.72    109.04 o 
  10   4   8      516.87      580.42     52.20 o 
  11   4   8     3293.19     3256.14    131.10 o 
  12   4   8     2778.66     2868.52    129.07 o 
  13   4   8     3180.04     3212.24    148.09 o 
  14   4   8       66.66       74.04     36.62 o 
  15   4   8     3480.65     3467.15    141.62 o 
  16   4   8        0.42       10.32     27.11 o 
   1   5   8     6812.07     6072.07    108.84 o 
   2   5   8    11318.23    11470.24    257.94 o 
   3   5   8     2722.89     2810.86     66.15 o 
   4   5   8     3757.51     3843.04    100.34 o 
   5   5   8     1110.09     1323.70     54.62 o 
   6   5   8      640.16      644.55     41.88 o 
   7   5   8     1289.79     1351.62     62.51 o 
   8   5   8      620.97      686.63     50.98 o 
   9   5   8     5447.26     5580.86    179.85 o 
  10   5   8      990.64     1007.29     69.19 o 
  11   5   8     3889.16     3630.01    144.45 o 
  12   5   8      546.63      532.47     57.66 o 
  13   5   8     1279.80     1256.94     91.65 o 
  14   5   8     1145.97     1018.01     88.61 o 
  15   5   8       25.20       52.20     33.38 o 
  16   5   8       44.71      109.85     32.57 o 
   0   6   8        4.54        0.40     11.94 o 
   1   6   8      278.36      212.42     19.02 o 
   2   6   8     5163.44     4817.76    106.01 o 
   3   6   8     6528.71     6168.57    140.81 o 
   4   6   8       10.51        3.84     10.52 o 
   5   6   8     3397.69     3472.21    107.02 o 
   6   6   8     4956.56     4858.62    140.40 o 
   7   6   8    11556.78    11786.45    397.53 o 
   8   6   8     3903.32     4013.99    135.55 o 
   9   6   8      189.78      270.49     38.03 o 
  10   6   8     6043.16     5811.70    207.77 o 
  11   6   8       72.53      133.73     34.19 o 
  12   6   8     1129.94      949.43     77.69 o 
  13   6   8     2835.30     2677.75    133.32 o 
  14   6   8      374.03      365.17     56.04 o 
  15   6   8      567.12      483.31     67.77 o 
   1   7   8     6668.65     6248.88    134.33 o 
   2   7   8      406.19      329.96     25.29 o 
   3   7   8     5185.19     5185.76    122.40 o 
   4   7   8     4144.73     4149.54    106.01 o 
   5   7   8      243.45      330.77     41.07 o 
   6   7   8       26.80        6.27     21.65 o 
   7   7   8     1704.77     1684.82     78.70 o 
   8   7   8      702.17      730.33     57.86 o 
   9   7   8     5037.68     5192.23    182.08 o 
  10   7   8        0.06       54.83     27.11 o 
  11   7   8     1764.49     1847.07     98.32 o 
  12   7   8      369.92      341.09     49.97 o 
  13   7   8       68.84       55.84     33.58 o 
  14   7   8      174.82      130.49     42.28 o 
  15   7   8       64.93       89.42     43.29 o 
   0   8   8     4208.40     3972.31    133.32 o 
   1   8   8     1398.25     1285.46     46.53 o 
   2   8   8      764.95      759.06     39.05 o 
   3   8   8      375.20      391.67     34.19 o 
   4   8   8     5993.12     5536.35    144.65 o 
   5   8   8     6640.49     6845.08    237.31 o 
   6   8   8     1334.97     1375.90     74.65 o 
   7   8   8      250.47      318.23     41.68 o 
   8   8   8      889.88      897.84     66.96 o 
   9   8   8      682.37      731.54     64.94 o 
  10   8   8      812.32      799.52     69.80 o 
  11   8   8     2566.20     2458.85    123.00 o 
  12   8   8     1701.48     1670.25    106.41 o 
  13   8   8       76.71      114.91     37.22 o 
  14   8   8       42.66      117.34     43.50 o 
   1   9   8     1348.34     1396.33     52.40 o 
   2   9   8     2330.82     2179.87     67.77 o 
   3   9   8       18.60        8.70     14.36 o 
   4   9   8      365.77      371.84     36.42 o 
   5   9   8       80.68       64.13     25.69 o 
   6   9   8      143.88      128.26     32.17 o 
   7   9   8      490.17      554.93     56.44 o 
   8   9   8     1618.24     1587.71     91.65 o 
   9   9   8      510.01      527.82     60.49 o 
  10   9   8      373.33      305.08     49.77 o 
  11   9   8       45.14       90.03     31.16 o 
  12   9   8      240.99      164.27     38.03 o 
  13   9   8       28.65       60.49     35.40 o 
  14   9   8       52.73        0.40     36.01 o 
   0  10   8     2354.22     2238.94    103.58 o 
   1  10   8      187.95      177.63     24.28 o 
   2  10   8        7.41       16.18     16.39 o 
   3  10   8     1046.64     1031.97     60.29 o 
   4  10   8      191.40      197.65     30.55 o 
   5  10   8        3.53      -19.83     22.25 o 
   6  10   8      413.72      298.40     45.92 o 
   7  10   8      102.61      125.43     35.61 o 
   8  10   8        0.21      -27.31     27.31 o 
   9  10   8       33.08       15.38     30.55 o 
  10  10   8      567.08      574.96     68.99 o 
  11  10   8        1.11       37.63     28.93 o 
  12  10   8      119.35       57.86     35.61 o 
  13  10   8      522.09      470.77     64.33 o 
   1  11   8       95.15       45.72     17.60 o 
   2  11   8     1314.07     1188.96     59.88 o 
   3  11   8       25.85       25.09     18.01 o 
   4  11   8      202.21      268.06     36.62 o 
   5  11   8      285.62      222.13     36.01 o 
   6  11   8      356.24      250.66     46.13 o 
   7  11   8       36.02       49.97     29.33 o 
   8  11   8      176.02      164.88     39.85 o 
   9  11   8       15.19       43.09     34.19 o 
  10  11   8       17.23      -33.99     34.80 o 
  11  11   8      248.45      261.79     53.00 o 
  12  11   8      326.24      382.56     61.10 o 
   0  12   8        0.11       24.88     29.13 o 
   1  12   8        6.71       48.55     20.84 o 
   2  12   8      556.07      581.63     46.33 o 
   3  12   8      464.65      513.86     48.96 o 
   4  12   8      470.96      453.98     46.94 o 
   5  12   8       11.54       42.48     33.18 o 
   6  12   8      399.17      300.02     51.99 o 
   7  12   8        0.23       88.21     35.61 o 
   8  12   8      212.30      206.96     44.91 o 
   9  12   8       45.07       46.13     33.58 o 
  10  12   8       41.21       60.89     41.47 o 
  11  12   8       34.09       10.92     41.07 o 
   1  13   8       90.82       60.69     22.66 o 
   2  13   8      134.61      142.42     26.70 o 
   3  13   8      200.17      146.47     33.18 o 
   4  13   8       35.00       69.19     26.50 o 
   5  13   8      140.29      128.67     37.83 o 
   6  13   8      281.91      347.97     56.65 o 
   7  13   8       26.49       47.95     35.61 o 
   8  13   8      203.04      226.38     49.16 o 
   9  13   8       19.98        5.06     41.47 o 
   0  14   8     1322.48     1447.11    111.27 o 
   1  14   8       97.75       61.10     24.88 o 
   2  14   8      820.98     1017.20     67.37 o 
   3  14   8      118.33      114.71     32.98 o 
   4  14   8      262.10      192.60     36.21 o 
   5  14   8      445.12      416.75     61.10 o 
   6  14   8        0.04       67.98     37.22 o 
   7  14   8       11.19       59.68     40.06 o 
   8  14   8      596.60      621.89     80.32 o 
   1  15   8      463.19      404.62     44.51 o 
   2  15   8       53.08       -6.27     25.49 o 
   3  15   8       65.22       78.29     30.35 o 
   4  15   8       89.39       64.94     30.35 o 
   5  15   8       44.57       83.55     46.13 o 
   0  16   8        0.14      -14.16     39.65 o 
   1  16   8       13.13       52.40     30.55 o 
   1   1   9      360.52      363.55     21.04 o 
   2   1   9      238.31      229.01     14.97 o 
   3   1   9      639.84      755.22     26.30 o 
   4   1   9    15176.85    16404.33    276.55 o 
   5   1   9      108.93      159.22     23.87 o 
   6   1   9       92.71      184.91     27.72 o 
   7   1   9      209.26      287.28     36.62 o 
   8   1   9       78.64      111.67     26.30 o 
   9   1   9       11.59       25.49     25.49 o 
  10   1   9      285.88      342.51     49.16 o 
  11   1   9      352.86      419.18     54.83 o 
  12   1   9     1079.14      985.04     84.16 o 
  13   1   9      252.01      306.90     53.00 o 
  14   1   9      120.67       63.93     37.63 o 
  15   1   9      113.13      114.51     42.08 o 
  16   1   9      970.92      965.01     79.10 o 
   0   2   9    16499.44    17284.77    438.81 o 
   1   2   9      467.59      559.38     15.98 o 
   2   2   9      521.45      470.57     18.81 o 
   3   2   9       75.62       85.78     15.78 o 
   4   2   9     7606.45     8037.49    232.25 o 
   5   2   9       46.88       76.07     19.83 o 
   6   2   9      302.52      381.75     39.25 o 
   7   2   9      337.24      350.60     39.85 o 
   8   2   9      253.29      228.20     34.80 o 
   9   2   9       25.15        5.66     19.22 o 
  10   2   9      155.21      231.44     38.84 o 
  11   2   9       27.03       13.35     25.69 o 
  12   2   9        1.48       17.60     25.29 o 
  13   2   9       47.33       22.86     22.66 o 
  14   2   9     1732.88     1651.24     87.40 o 
  15   2   9       60.47      118.96     32.77 o 
  16   2   9     1334.36     1153.76     86.79 o 
   1   3   9       65.70       77.69      9.31 o 
   2   3   9     2575.80     2769.19     47.74 o 
   3   3   9      242.90      305.08     16.59 o 
   4   3   9      214.53      311.55     17.60 o 
   5   3   9      277.81      332.19     21.24 o 
   6   3   9     1264.61     1676.32     61.10 o 
   7   3   9      101.94      103.18     19.83 o 
   8   3   9      442.29      466.32     37.63 o 
   9   3   9     1947.45     1964.61     79.91 o 
  10   3   9      152.35      137.16     29.94 o 
  11   3   9     2235.22     2344.75     86.59 o 
  12   3   9      570.24      652.44     53.41 o 
  13   3   9       18.70       60.49     24.68 o 
  14   3   9     1762.45     1743.08     89.42 o 
  15   3   9      235.54      236.09     38.24 o 
  16   3   9      403.47      266.84     46.53 o 
   0   4   9      118.64       60.69     11.94 o 
   1   4   9      527.75      473.60     23.67 o 
   2   4   9    12241.76    12121.27    234.68 o 
   3   4   9     3745.15     3486.77     66.15 o 
   4   4   9      301.20      378.92     25.29 o 
   5   4   9     8426.91     8688.51    215.66 o 
   6   4   9        1.17       27.72     13.96 o 
   7   4   9     4072.05     4217.11    115.72 o 
   8   4   9      592.62      637.27     46.13 o 
   9   4   9       78.03       81.53     26.30 o 
  10   4   9      281.50      206.76     34.39 o 
  11   4   9     1484.04     1327.14     78.50 o 
  12   4   9      170.78      219.91     41.27 o 
  13   4   9      762.40      752.18     71.62 o 
  14   4   9      281.79      304.47     43.09 o 
  15   4   9      138.89      105.00     32.98 o 
  16   4   9       75.48       80.92     33.79 o 
   1   5   9     5691.29     5213.07     89.82 o 
   2   5   9     1744.29     1880.65     50.98 o 
   3   5   9     3608.61     3662.78     78.90 o 
   4   5   9     6982.51     7140.45    185.11 o 
   5   5   9      127.68      124.01     20.43 o 
   6   5   9      251.89      275.34     29.54 o 
   7   5   9     3603.96     3842.03    115.92 o 
   8   5   9        2.27       18.41     20.64 o 
   9   5   9     5832.59     5953.51    194.22 o 
  10   5   9      277.54      288.29     39.65 o 
  11   5   9     1717.15     1864.47     95.89 o 
  12   5   9      892.69      891.97     73.44 o 
  13   5   9       99.35      256.32     45.52 o 
  14   5   9       35.38      110.26     37.22 o 
  15   5   9       36.40       72.02     30.95 o 
   0   6   9     2870.76     2562.84     84.77 o 
   1   6   9     1081.30     1034.60     36.01 o 
   2   6   9      793.27      809.43     38.03 o 
   3   6   9     2709.32     2581.85     68.99 o 
   4   6   9     2438.31     2423.04     66.96 o 
   5   6   9     2380.44     2349.20     82.14 o 
   6   6   9     1660.62     1903.11     75.46 o 
   7   6   9     1670.74     1512.66     70.20 o 
   8   6   9     2297.71     2236.51     90.03 o 
   9   6   9     2021.55     2029.75     90.43 o 
  10   6   9      252.45      273.12     40.06 o 
  11   6   9        7.02       23.67     23.87 o 
  12   6   9      597.43      650.62     65.95 o 
  13   6   9     1953.30     1960.16    112.48 o 
  14   6   9     2945.08     2762.31    142.02 o 
  15   6   9     2380.71     2200.10    131.10 o 
   1   7   9     2672.56     2441.65     62.92 o 
   2   7   9     1182.65     1248.04     49.57 o 
   3   7   9     1801.81     1807.82     60.29 o 
   4   7   9     4115.96     4076.30    104.39 o 
   5   7   9       59.48       78.70     24.07 o 
   6   7   9     1571.34     1683.61     76.27 o 
   7   7   9     1346.45     1423.44     73.24 o 
   8   7   9      928.24     1033.59     65.75 o 
   9   7   9     2011.11     1912.82     93.06 o 
  10   7   9      656.89      788.39     66.56 o 
  11   7   9     1395.67     1411.91     88.41 o 
  12   7   9       67.04      110.86     35.20 o 
  13   7   9      629.72      652.04     72.22 o 
  14   7   9      820.00      766.34     78.70 o 
  15   7   9        9.18       50.78     35.81 o 
   0   8   9       57.67       20.43     16.79 o 
   1   8   9     1279.18     1261.59     48.55 o 
   2   8   9    19301.13    18067.91    366.58 o 
   3   8   9     1421.05     1393.70     57.05 o 
   4   8   9     6777.60     6378.36    174.19 o 
   5   8   9     4264.22     4115.55    140.81 o 
   6   8   9      191.64      235.89     36.21 o 
   7   8   9     1203.00     1144.66     71.82 o 
   8   8   9     1588.85     1704.04     89.42 o 
   9   8   9      333.57      351.81     48.55 o 
  10   8   9     1647.18     1661.55     95.29 o 
  11   8   9      502.47      531.26     63.52 o 
  12   8   9     2735.60     2847.08    142.63 o 
  13   8   9     1630.87     1683.40    114.91 o 
  14   8   9      296.94      332.19     57.66 o 
   1   9   9     2316.14     2273.13     69.59 o 
   2   9   9      113.68      140.60     21.24 o 
   3   9   9     2426.81     2296.19     81.13 o 
   4   9   9     3207.32     3265.25    103.58 o 
   5   9   9      363.28      304.47     42.28 o 
   6   9   9     2380.26     2461.28    108.64 o 
   7   9   9     1496.32     1550.49     87.60 o 
   8   9   9     2028.84     2146.69    105.81 o 
   9   9   9     4472.38     4622.13    180.66 o 
  10   9   9        0.19      -24.68     29.13 o 
  11   9   9     2087.86     2050.19    116.93 o 
  12   9   9      541.31      439.21     62.51 o 
  13   9   9        5.41        4.86     31.56 o 
   0  10   9     3631.41     3676.54    145.05 o 
   1  10   9       65.96       83.55     18.81 o 
   2  10   9      874.27      806.40     46.94 o 
   3  10   9     3271.41     3400.19    113.29 o 
   4  10   9     3621.34     3375.71    113.70 o 
   5  10   9     3882.69     3884.51    154.16 o 
   6  10   9     2345.72     2398.97    113.70 o 
   7  10   9     3201.95     3334.03    144.25 o 
   8  10   9      549.76      675.30     66.96 o 
   9  10   9        8.36        2.43     27.92 o 
  10  10   9     3827.81     4285.28    187.34 o 
  11  10   9      504.52      606.11     68.38 o 
  12  10   9        8.37       39.05     33.99 o 
   1  11   9     3263.78     3472.61    105.00 o 
   2  11   9       27.06       18.61     18.01 o 
   3  11   9     1768.94     1740.25     77.69 o 
   4  11   9     2997.66     2791.04    105.20 o 
   5  11   9      425.06      392.88     53.00 o 
   6  11   9      792.39      946.40     79.91 o 
   7  11   9      722.91      706.05     72.83 o 
   8  11   9     1315.78     1433.15     96.10 o 
   9  11   9     3580.43     3818.16    175.40 o 
  10  11   9      330.55      325.92     58.47 o 
  11  11   9     3903.36     4053.03    192.19 o 
  12  11   9     1311.60     1554.53    118.55 o 
   0  12   9       32.30       52.60     30.55 o 
   1  12   9      482.77      477.45     42.08 o 
   2  12   9     4504.26     4520.37    133.93 o 
   3  12   9     2465.24     2748.15    110.26 o 
   4  12   9     1971.51     2025.51     89.82 o 
   5  12   9     3538.14     3915.46    173.78 o 
   6  12   9        6.89       26.91     31.76 o 
   7  12   9     1442.13     1640.11    107.02 o 
   8  12   9     1000.16     1065.56     94.48 o 
   9  12   9      171.83      184.71     49.16 o 
  10  12   9     1459.33     1545.02    118.35 o 
   1  13   9     1473.23     1389.05     72.63 o 
   2  13   9      386.89      426.06     42.69 o 
   3  13   9      804.13      822.99     66.36 o 
   4  13   9      495.32      487.16     51.99 o 
   5  13   9       47.92       78.50     31.96 o 
   6  13   9      931.81     1103.59     95.69 o 
   7  13   9      259.53      132.51     42.08 o 
   8  13   9      521.32      565.85     70.61 o 
   9  13   9     1364.03     1443.06    115.11 o 
   0  14   9     7157.52     7505.62    370.63 o 
   1  14   9      157.60      142.22     27.51 o 
   2  14   9       15.26       15.78     22.66 o 
   3  14   9     1421.44     1427.69     91.24 o 
   4  14   9      404.14      374.47     48.35 o 
   5  14   9     1061.74     1014.57     97.11 o 
   6  14   9     1697.80     1813.49    126.64 o 
   7  14   9      866.89     1025.30    101.76 o 
   1  15   9      731.32      795.27     66.56 o 
   2  15   9      285.49      374.47     46.73 o 
   3  15   9      666.38      726.69     69.19 o 
   4  15   9     2392.64     2492.03    121.38 o 
   5  15   9       15.92       53.61     43.09 o 
   1   0  10      758.79      817.93     28.93 o 
   2   0  10    65523.80    66141.71    659.52 o 
   3   0  10     2546.62     2284.26     46.13 o 
   4   0  10    10227.62    11528.51    478.86 o 
   5   0  10     3636.60     3562.84    155.78 o 
   6   0  10     3349.26     3400.19    161.44 o 
   7   0  10     3917.21     3969.48    190.78 o 
   8   0  10    22679.04    22236.46    917.47 o 
   9   0  10        2.24      -23.87     24.07 o 
  10   0  10      524.74      547.65     85.17 o 
  11   0  10     1276.59     1184.92    125.03 o 
  12   0  10     8201.56     8536.99    563.83 o 
  13   0  10      538.44      383.98     85.37 o 
  14   0  10      398.25      441.84     96.30 o 
  15   0  10     2053.88     2005.27    200.89 o 
  16   0  10      238.70      129.88     66.15 o 
   1   1  10     1777.19     1834.73     26.30 o 
   2   1  10     7060.48     7704.08    137.57 o 
   3   1  10     2516.95     2523.39     52.80 o 
   4   1  10    26571.71    26474.20    425.66 o 
   5   1  10      549.16      566.66     27.72 o 
   6   1  10     3064.33     2938.72    103.18 o 
   7   1  10     3065.09     3187.97    116.73 o 
   8   1  10     2896.25     2978.98    118.75 o 
   9   1  10     3208.62     3387.85    136.56 o 
  10   1  10      304.90      251.67     45.11 o 
  11   1  10      847.56      791.02     73.64 o 
  12   1  10     2178.27     1942.15    109.45 o 
  13   1  10      114.67      196.04     42.69 o 
  14   1  10     2232.77     2034.61    127.25 o 
  15   1  10       24.31        4.86     35.00 o 
  16   1  10     3219.20     3136.38    139.19 o 
   0   2  10    40944.88    39899.95    901.28 o 
   1   2  10     4036.26     4248.26     71.82 o 
   2   2  10    14865.82    15775.56    335.02 o 
   3   2  10     4629.20     4925.99    119.77 o 
   4   2  10     2347.45     2497.49     80.92 o 
   5   2  10     2914.91     3039.88     99.74 o 
   6   2  10     7526.55     7691.14    256.53 o 
   7   2  10      163.95      208.17     31.16 o 
   8   2  10     1817.55     1923.54     89.62 o 
   9   2  10       59.62       59.28     25.49 o 
  10   2  10    27751.10    26180.85    877.61 o 
  11   2  10      473.44      468.34     58.87 o 
  12   2  10       28.84       70.00     33.99 o 
  13   2  10      156.65      159.82     30.35 o 
  14   2  10      656.18      687.04     60.69 o 
  15   2  10      117.61      129.27     29.13 o 
  16   2  10     1588.86     1698.37     99.13 o 
   1   3  10       37.64       73.84      7.89 o 
   2   3  10    12553.81    12780.19    196.64 o 
   3   3  10      545.36      568.69     36.62 o 
   4   3  10    14240.89    14802.46    402.19 o 
   5   3  10      557.49      676.92     24.88 o 
   6   3  10    10205.08     9324.37    476.84 o 
   7   3  10     3741.16     3413.74    180.26 o 
   8   3  10     5167.64     4760.71    239.53 o 
   9   3  10     2247.91     2438.01     84.16 o 
  10   3  10      575.84      656.69     45.52 o 
  11   3  10        4.81       18.21     19.22 o 
  12   3  10     4268.43     4009.54    145.46 o 
  13   3  10      720.14      852.73     68.99 o 
  14   3  10     3297.57     3405.04    134.53 o 
  15   3  10      181.56      116.12     34.19 o 
  16   3  10      841.72      750.76     69.59 o 
   0   4  10     6510.11     6768.21    172.16 o 
   1   4  10      908.36      985.24     27.11 o 
   2   4  10    16146.12    15200.19    264.42 o 
   3   4  10     3843.07     3980.20     71.82 o 
   4   4  10       27.44       21.85     20.03 o 
   5   4  10      802.58      773.22     35.40 o 
   6   4  10      109.30      107.43     18.41 o 
   7   4  10        5.82       32.37     17.60 o 
   8   4  10    22544.80    23252.04    574.35 o 
   9   4  10     3715.86     3848.91    126.04 o 
  10   4  10     1092.40     1256.53     69.80 o 
  11   4  10      162.95      119.97     33.38 o 
  12   4  10     3314.50     3305.91    118.35 o 
  13   4  10       24.74       31.36     22.86 o 
  14   4  10       17.91        0.61     27.92 o 
  15   4  10        6.47       25.29     28.53 o 
  16   4  10        3.11       74.65     66.76 o 
   1   5  10     1240.46     1230.44     41.27 o 
   2   5  10      181.35      141.82     16.59 o 
   3   5  10      134.08      125.63     15.78 o 
   4   5  10    16092.05    15555.65    359.70 o 
   5   5  10       61.15       48.15     15.17 o 
   6   5  10     1336.57     1259.57     54.42 o 
   7   5  10        1.94       19.62     21.04 o 
   8   5  10     2248.00     2402.81     89.22 o 
   9   5  10      138.02      155.37     29.94 o 
  10   5  10      289.54      341.90     43.29 o 
  11   5  10     1106.44     1216.68     82.14 o 
  12   5  10      618.89      621.29     60.29 o 
  13   5  10      192.51      214.45     41.27 o 
  14   5  10     1366.88     1353.64     83.35 o 
  15   5  10       95.16      148.49     36.82 o 
   0   6  10     9677.60     9446.36    295.37 o 
   1   6  10     2900.46     2745.72     63.52 o 
   2   6  10       15.37       25.69     11.33 o 
   3   6  10     4139.20     4099.97     94.88 o 
   4   6  10     1379.02     1366.79     48.15 o 
   5   6  10      872.10      916.86     50.58 o 
   6   6  10    12138.52    12061.59    377.30 o 
   7   6  10      565.42      643.74     48.35 o 
   8   6  10      230.64      232.25     32.37 o 
   9   6  10      544.72      557.96     50.98 o 
  10   6  10    10932.10    10966.09    442.65 o 
  11   6  10      380.27      351.00     48.55 o 
  12   6  10       16.19       32.57     24.48 o 
  13   6  10       22.28       -3.44     32.57 o 
  14   6  10     3665.79     4079.74    182.48 o 
  15   6  10     1436.30     1532.28     95.89 o 
   1   7  10     2886.05     2755.84     68.58 o 
   2   7  10     6077.25     5915.48    145.66 o 
   3   7  10      356.03      383.58     30.75 o 
   4   7  10     2364.28     2380.96     72.02 o 
   5   7  10       73.53       58.26     22.86 o 
   6   7  10     3695.80     3905.15    128.87 o 
   7   7  10      418.27      435.37     43.09 o 
   8   7  10      105.24      101.36     27.72 o 
   9   7  10      149.11       81.13     29.74 o 
  10   7  10      568.03      580.02     57.86 o 
  11   7  10      350.03      431.32     53.41 o 
  12   7  10      212.23      302.65     46.13 o 
  13   7  10      399.35      475.63     59.28 o 
  14   7  10      701.24      671.46     73.44 o 
   0   8  10      557.71      574.76     48.55 o 
   1   8  10      845.39      775.85     38.84 o 
   2   8  10     6766.18     6455.44    176.21 o 
   3   8  10     2075.22     1984.44     68.99 o 
   4   8  10     2596.19     2642.34     83.55 o 
   5   8  10       14.27       18.01     19.22 o 
   6   8  10       42.19       44.51     22.66 o 
   7   8  10       48.45       53.81     24.48 o 
   8   8  10     8147.61     7680.41    295.37 o 
   9   8  10        0.99       -8.90     26.91 o 
  10   8  10       46.98        8.90     25.29 o 
  11   8  10      222.83      159.22     39.65 o 
  12   8  10     2074.14     2255.33    119.77 o 
  13   8  10      619.12      473.80     63.93 o 
  14   8  10      123.39       89.62     44.10 o 
   1   9  10      111.15       45.32     15.17 o 
   2   9  10      938.59      780.50     43.29 o 
   3   9  10       46.80       53.61     16.99 o 
   4   9  10     4802.49     4781.34    135.55 o 
   5   9  10      161.04      147.28     30.75 o 
   6   9  10      742.53      753.60     61.50 o 
   7   9  10       27.34       19.22     25.49 o 
   8   9  10       32.76       82.74     23.67 o 
   9   9  10       47.93       82.14     30.95 o 
  10   9  10      225.50      228.00     43.70 o 
  11   9  10        1.26      -30.14     31.36 o 
  12   9  10        8.13      -18.21     32.98 o 
  13   9  10      115.82       83.76     33.79 o 
   0  10  10     1715.66     1652.25     87.60 o 
   1  10  10        1.27        9.71     15.78 o 
   2  10  10       29.09       21.24     18.41 o 
   3  10  10      194.77      162.05     25.90 o 
   4  10  10      554.82      587.30     47.14 o 
   5  10  10        8.24       10.92     24.07 o 
   6  10  10      869.41      909.78     72.22 o 
   7  10  10      222.90      138.38     30.14 o 
   8  10  10       43.08       21.85     32.37 o 
   9  10  10       63.32       67.57     31.96 o 
  10  10  10      432.13      464.50     58.06 o 
  11  10  10        1.39       44.91     33.79 o 
  12  10  10        2.00      117.54     40.66 o 
   1  11  10      220.33      175.00     25.69 o 
   2  11  10      602.95      568.69     44.51 o 
   3  11  10       44.15        5.46     20.03 o 
   4  11  10       35.71       34.59     19.83 o 
   5  11  10      145.12       80.92     27.51 o 
   6  11  10      476.44      520.34     60.29 o 
   7  11  10        3.54       57.86     27.92 o 
   8  11  10        2.61      -12.14     26.30 o 
   9  11  10        0.98       39.65     32.98 o 
  10  11  10        0.31       -9.31     31.76 o 
  11  11  10       20.83      -14.77     37.83 o 
   0  12  10      875.73      805.79     75.66 o 
   1  12  10       86.63       66.15     21.85 o 
   2  12  10      374.79      401.18     39.45 o 
   3  12  10      342.09      352.22     42.28 o 
   4  12  10        0.43       11.53     20.43 o 
   5  12  10      107.50      108.44     36.62 o 
   6  12  10      567.33      618.66     65.75 o 
   7  12  10       13.09       54.02     32.17 o 
   8  12  10       18.09       34.59     29.54 o 
   9  12  10        5.51      -10.32     33.79 o 
  10  12  10      123.10      154.97     42.08 o 
   1  13  10        0.35       37.02     19.83 o 
   2  13  10      577.36      514.47     46.33 o 
   3  13  10       53.43       63.73     26.70 o 
   4  13  10       29.65       20.43     26.70 o 
   5  13  10       11.17       42.08     32.77 o 
   6  13  10      124.76       98.32     37.63 o 
   7  13  10        0.08       31.16     34.39 o 
   8  13  10        0.80       15.58     34.59 o 
   9  13  10      126.10      199.27     46.13 o 
   0  14  10      309.46      374.47     61.10 o 
   1  14  10        6.72       12.34     23.67 o 
   2  14  10      890.73      810.85     67.37 o 
   3  14  10       10.13       60.29     28.73 o 
   4  14  10     1122.32     1173.59     83.96 o 
   5  14  10      187.99      264.42     51.18 o 
   6  14  10       84.11       43.09     38.84 o 
   7  14  10        0.30       26.70     42.69 o 
   1  15  10      163.48      207.77     35.00 o 
   2  15  10       17.97       21.85     27.51 o 
   3  15  10       57.80       78.29     34.39 o 
   4  15  10      863.50      975.33     98.12 o 
   1   1  11     6513.56     7341.75    114.71 o 
   2   1  11     4097.90     4811.89     59.48 o 
   3   1  11      298.71      393.89     21.24 o 
   4   1  11     1669.84     1742.27     45.72 o 
   5   1  11       12.06       25.90      9.91 o 
   6   1  11      508.63      627.56     48.35 o 
   7   1  11       55.14       32.57     19.02 o 
   8   1  11        0.80      -13.76     16.79 o 
   9   1  11      335.62      326.32     44.71 o 
  10   1  11       11.74       14.77     23.06 o 
  11   1  11      146.45      198.06     36.62 o 
  12   1  11      387.03      444.47     60.29 o 
  13   1  11      231.26      202.11     45.52 o 
  14   1  11       43.88       10.52     33.38 o 
  15   1  11      355.41      260.98     57.25 o 
  16   1  11      852.45      804.78     71.62 o 
   0   2  11     5820.30     5869.76    167.11 o 
   1   2  11      788.69      853.33     20.64 o 
   2   2  11       31.48       42.08      7.49 o 
   3   2  11      280.56      300.02     27.72 o 
   4   2  11     6399.41     6747.17    193.20 o 
   5   2  11       42.47       45.11     18.21 o 
   6   2  11       71.69       75.87     19.22 o 
   7   2  11     2019.55     2049.38     93.06 o 
   8   2  11       31.82       83.15     28.12 o 
   9   2  11      531.06      654.87     62.11 o 
  10   2  11      791.79      736.60     73.44 o 
  11   2  11       17.32       20.23     24.68 o 
  12   2  11      505.04      553.51     68.99 o 
  13   2  11      460.70      465.31     69.59 o 
  14   2  11      167.93      125.03     30.35 o 
  15   2  11       34.76       59.48     28.73 o 
  16   2  11      131.77      147.28     34.59 o 
   1   3  11      210.21      197.45     14.36 o 
   2   3  11     4144.10     4212.45     62.31 o 
   3   3  11      998.53     1079.31     50.78 o 
   4   3  11       34.07      108.03     19.62 o 
   5   3  11      124.05      125.23     10.92 o 
   6   3  11      364.39      343.11     37.83 o 
   7   3  11      593.87      602.67     53.21 o 
   8   3  11     3316.73     3487.99    136.56 o 
   9   3  11        6.36       28.53     16.18 o 
  10   3  11       14.77       57.86     18.01 o 
  11   3  11      537.43      530.25     45.72 o 
  12   3  11     1288.62     1329.16     70.20 o 
  13   3  11        1.23        8.70     23.87 o 
  14   3  11     1912.24     2044.72     96.50 o 
  15   3  11       30.75       97.11     30.75 o 
  16   3  11       73.73       82.95     30.75 o 
   0   4  11     4491.15     3974.34    148.09 o 
   1   4  11       51.42       64.74      8.90 o 
   2   4  11    14583.25    14109.96    245.80 o 
   3   4  11      541.62      605.30     21.85 o 
   4   4  11      758.60      761.49     29.13 o 
   5   4  11       55.29       45.92     14.16 o 
   6   4  11       11.82       25.69     14.36 o 
   7   4  11      152.23      197.05     24.48 o 
   8   4  11     2164.86     2258.36     80.32 o 
   9   4  11      112.69      141.01     26.50 o 
  10   4  11     3315.61     3299.03    103.18 o 
  11   4  11      840.98      880.44     56.04 o 
  12   4  11       10.06       54.22     22.05 o 
  13   4  11       37.91       14.57     24.48 o 
  14   4  11     1928.27     1846.46     95.69 o 
  15   4  11       38.06       29.74     28.53 o 
   1   5  11      486.46      454.59     20.84 o 
   2   5  11     1095.58      994.14     36.62 o 
   3   5  11      676.26      722.24     31.16 o 
   4   5  11     9041.06     9344.80    252.08 o 
   5   5  11      258.57      245.80     25.90 o 
   6   5  11     3146.92     3133.55     91.85 o 
   7   5  11      290.99      319.85     31.76 o 
   8   5  11      930.93      977.75     55.84 o 
   9   5  11       21.86       18.81     19.62 o 
  10   5  11      121.33      163.26     30.75 o 
  11   5  11       29.34       23.06     21.44 o 
  12   5  11     2628.51     2517.72     98.93 o 
  13   5  11        1.67       72.02     27.92 o 
  14   5  11      702.64      730.13     63.73 o 
  15   5  11      247.50      219.50     40.46 o 
   0   6  11     6027.93     5481.53    150.92 o 
   1   6  11       23.89       40.06     12.54 o 
   2   6  11     1118.83     1057.26     42.08 o 
   3   6  11     2429.87     2342.72     64.94 o 
   4   6  11     1490.39     1468.96     60.69 o 
   5   6  11      967.51      956.11     51.79 o 
   6   6  11      495.77      549.87     41.88 o 
   7   6  11      119.88      112.89     23.87 o 
   8   6  11      512.27      533.49     45.32 o 
   9   6  11      200.45      250.46     35.00 o 
  10   6  11     5995.57     6243.22    222.94 o 
  11   6  11        0.54        7.89     29.13 o 
  12   6  11     2128.83     1977.76    106.82 o 
  13   6  11      214.99      155.17     40.66 o 
  14   6  11      362.82      434.76     53.21 o 
  15   6  11       15.44        4.25     28.73 o 
   1   7  11      972.64      984.43     41.27 o 
   2   7  11     2302.89     2300.04     70.40 o 
   3   7  11      459.01      469.35     33.58 o 
   4   7  11     4552.28     4638.51    113.70 o 
   5   7  11      963.75      925.76     55.84 o 
   6   7  11     1781.02     1896.03     79.51 o 
   7   7  11        4.36       53.21     19.42 o 
   8   7  11     2996.79     3128.49    117.34 o 
   9   7  11       40.34       53.41     20.03 o 
  10   7  11        2.81       -0.61     24.48 o 
  11   7  11      299.17      321.06     48.15 o 
  12   7  11      740.65      772.21     72.02 o 
  13   7  11       15.19       98.93     33.79 o 
  14   7  11     2576.38     2761.91    141.62 o 
   0   8  11       37.26       34.59     17.40 o 
   1   8  11      492.70      498.28     32.98 o 
   2   8  11    12514.76    11988.76    347.36 o 
   3   8  11       44.38       53.61     16.39 o 
   4   8  11      578.72      533.49     39.25 o 
   5   8  11     2857.59     2917.68    110.46 o 
   6   8  11      137.15      103.18     28.12 o 
   7   8  11      370.47      388.03     43.09 o 
   8   8  11     6256.10     6289.14    228.61 o 
   9   8  11      468.28      436.18     46.73 o 
  10   8  11     5503.01     5642.97    212.42 o 
  11   8  11      815.93      826.43     72.22 o 
  12   8  11     4412.43     4781.54    196.04 o 
  13   8  11        2.01       -4.86     34.39 o 
   1   9  11      118.55      166.90     22.46 o 
   2   9  11     2930.38     2876.01     94.28 o 
   3   9  11      453.39      516.09     42.08 o 
   4   9  11     6473.80     6171.20    179.24 o 
   5   9  11       42.69       66.76     24.28 o 
   6   9  11     4033.03     4149.74    152.94 o 
   7   9  11        4.70      -18.21     27.11 o 
   8   9  11     1811.42     1822.59     95.89 o 
   9   9  11     1172.49     1401.59     87.80 o 
  10   9  11       60.54      116.33     31.76 o 
  11   9  11      409.60      562.21     64.13 o 
  12   9  11     1797.61     1966.03    116.93 o 
  13   9  11      353.41      401.38     60.09 o 
   0  10  11     9878.16     9417.83    393.08 o 
   1  10  11     3082.06     2781.13     85.58 o 
   2  10  11      225.40      221.32     29.94 o 
   3  10  11       61.09      101.36     24.07 o 
   4  10  11     2632.26     2665.20     96.50 o 
   5  10  11       10.21       19.02     29.74 o 
   6  10  11     4588.33     4886.34    182.89 o 
   7  10  11     2412.96     2339.89    112.08 o 
   8  10  11     2235.83     2286.69    114.71 o 
   9  10  11      231.27      287.07     43.70 o 
  10  10  11     8029.34     8810.50    409.47 o 
  11  10  11      114.05      170.75     38.24 o 
  12  10  11       72.95       86.18     39.05 o 
   1  11  11      135.54      162.45     24.68 o 
   2  11  11     1343.64     1314.39     72.43 o 
   3  11  11       24.77       40.87     19.02 o 
   4  11  11     7509.48     7762.55    271.70 o 
   5  11  11      585.30      629.78     65.95 o 
   6  11  11     2133.85     2342.52    120.58 o 
   7  11  11        1.17      -17.80     27.72 o 
   8  11  11     1292.71     1372.86     93.87 o 
   9  11  11       69.75       31.96     31.16 o 
  10  11  11       14.00       16.99     31.36 o 
  11  11  11       97.18       40.46     40.26 o 
   0  12  11      619.76      527.42     63.93 o 
   1  12  11       28.29       12.34     20.84 o 
   2  12  11     5551.78     5296.62    174.39 o 
   3  12  11      253.52      256.32     36.42 o 
   4  12  11      141.36      144.85     29.94 o 
   5  12  11      832.92      903.30     81.53 o 
   6  12  11      127.12      207.57     43.09 o 
   7  12  11        1.01      -34.39     34.39 o 
   8  12  11     2885.73     3060.11    152.94 o 
   9  12  11        0.55       22.66     32.57 o 
  10  12  11     2102.67     2116.34    127.25 o 
   1  13  11      130.17      148.09     28.53 o 
   2  13  11     1590.58     1684.62     92.86 o 
   3  13  11       92.72      132.71     29.94 o 
   4  13  11     1298.37     1237.72     99.74 o 
   5  13  11      321.09      268.46     46.33 o 
   6  13  11     1077.70     1226.79    100.95 o 
   7  13  11       21.18       11.94     37.43 o 
   8  13  11     1387.25     1535.52    116.33 o 
   0  14  11     1974.93     2124.64    130.08 o 
   1  14  11      659.50      616.84     53.61 o 
   2  14  11      249.64      183.49     36.82 o 
   3  14  11      877.60      912.21     72.63 o 
   4  14  11     3356.54     3804.80    190.17 o 
   5  14  11        7.83      -11.53     32.17 o 
   6  14  11      741.15      956.11     94.88 o 
   1  15  11      234.01      243.58     36.01 o 
   2  15  11        8.66       65.95     29.94 o 
   3  15  11      305.51      269.47     54.62 o 
   1   0  12     4824.17     5086.42     93.47 o 
   2   0  12    28226.70    29020.45    494.04 o 
   3   0  12     2567.72     2554.34     57.25 o 
   4   0  12     8525.43     9201.36    195.63 o 
   5   0  12    16826.92    17027.24    321.06 o 
   6   0  12     8469.85     8347.42    408.86 o 
   7   0  12     1183.06     1302.46    100.55 o 
   8   0  12    19717.86    20168.26    844.03 o 
   9   0  12     3856.42     3782.75    213.64 o 
  10   0  12     1381.33     1485.34    135.34 o 
  11   0  12     5894.98     5447.95    310.74 o 
  12   0  12     3601.33     3190.80    224.16 o 
  13   0  12       28.16       23.67     44.51 o 
  14   0  12      745.20      802.76    127.05 o 
  15   0  12     5906.31     5124.25    349.99 o 
  16   0  12      113.35      236.30     77.48 o 
   1   1  12     7296.98     7528.28    127.25 o 
   2   1  12     3035.64     2796.30     43.70 o 
   3   1  12     5241.10     5249.68     93.87 o 
   4   1  12    11408.63    11493.51    247.42 o 
   5   1  12      732.94      733.16     32.98 o 
   6   1  12     3359.21     3336.26    116.73 o 
   7   1  12     1742.59     1896.03     85.98 o 
   8   1  12     1078.84     1063.33     73.03 o 
   9   1  12     3301.20     3188.78    133.32 o 
  10   1  12       17.63       28.53     27.51 o 
  11   1  12      590.36      576.98     65.95 o 
  12   1  12      695.89      645.97     73.84 o 
  13   1  12      218.97      204.53     52.60 o 
  14   1  12     2138.59     2184.92    138.38 o 
  15   1  12      273.34      241.15     56.04 o 
  16   1  12     2641.34     2736.62    127.25 o 
   0   2  12    13908.44    13714.85    403.40 o 
   1   2  12     2351.96     2464.31     67.37 o 
   2   2  12     4069.37     4444.30     71.01 o 
   3   2  12    14844.04    14975.23    372.65 o 
   4   2  12     5209.45     5361.36    144.85 o 
   5   2  12     3725.17     3867.11    121.18 o 
   6   2  12     2528.25     2424.05     93.47 o 
   7   2  12    11802.66    11771.08    438.81 o 
   8   2  12      193.34      238.52     36.42 o 
   9   2  12     1261.28     1371.24     84.56 o 
  10   2  12     8902.85     8926.22    393.69 o 
  11   2  12        4.70       45.92     24.48 o 
  12   2  12       35.66       35.00     29.74 o 
  13   2  12     1921.83     1823.80    118.75 o 
  14   2  12       62.26       86.39     27.92 o 
  15   2  12      324.88      308.32     43.09 o 
   2   3  12    10794.46    10295.65    166.90 o 
   3   3  12    12185.87    12244.07    204.13 o 
   4   3  12     9530.27     9559.85    306.09 o 
   5   3  12      426.14      535.31     44.31 o 
   6   3  12      999.45     1008.91     59.48 o 
   7   3  12     5001.02     5082.38    170.55 o 
   8   3  12        5.72       60.89     21.85 o 
   9   3  12     8734.09     9139.25    262.60 o 
  10   3  12      149.50      165.89     24.68 o 
  11   3  12      835.86      865.07     54.02 o 
  12   3  12      223.05      220.92     33.38 o 
  13   3  12      119.59      168.72     30.75 o 
  14   3  12     1267.58     1305.49     78.29 o 
  15   3  12       98.25      116.53     30.55 o 
   0   4  12     1964.24     1863.66     90.43 o 
   1   4  12     1739.54     1619.07     44.10 o 
   2   4  12     5961.54     5775.08     94.88 o 
   3   4  12     6466.56     6451.19    119.16 o 
   4   4  12      178.17      217.08     16.59 o 
   5   4  12    18819.43    19368.74    308.32 o 
   6   4  12      748.50      721.02     32.57 o 
   7   4  12      333.09      435.97     28.93 o 
   8   4  12     5870.80     6046.17    147.28 o 
   9   4  12     1444.30     1535.31     61.30 o 
  10   4  12      394.14      432.33     38.24 o 
  11   4  12     4501.97     4385.22    139.59 o 
  12   4  12      875.84      894.20     60.89 o 
  13   4  12       37.26       31.16     23.67 o 
  14   4  12        7.96       42.08     23.47 o 
  15   4  12     2151.93     2370.64    111.88 o 
   1   5  12     9374.21     9114.37    202.91 o 
   2   5  12      377.62      490.60     22.46 o 
   3   5  12       55.17       53.21     12.54 o 
   4   5  12     4463.75     4654.09    110.46 o 
   5   5  12     2266.99     2291.14     69.39 o 
   6   5  12     1176.24     1258.15     51.79 o 
   7   5  12       87.98       83.96     20.43 o 
   8   5  12      993.52      908.36     52.60 o 
   9   5  12      607.93      642.73     48.96 o 
  10   5  12      108.75      101.36     22.86 o 
  11   5  12     3027.45     3152.76    108.64 o 
  12   5  12      236.90      257.13     34.80 o 
  13   5  12     1590.92     1599.04     86.79 o 
  14   5  12      873.32      831.28     66.36 o 
  15   5  12       16.53      -26.30     27.31 o 
   0   6  12     4452.51     4250.49    123.81 o 
   1   6  12      184.85      170.95     15.17 o 
   2   6  12      367.49      407.25     29.13 o 
   3   6  12    10841.62    10765.20    276.35 o 
   4   6  12     1983.68     1954.29     70.81 o 
   5   6  12      133.59      137.57     24.88 o 
   6   6  12     2033.63     2028.74     75.46 o 
   7   6  12     1685.15     1654.68     70.81 o 
   8   6  12      214.66      192.60     30.55 o 
   9   6  12      744.29      790.01     58.26 o 
  10   6  12     9291.63     9499.77    369.01 o 
  11   6  12     1064.99     1135.96     74.25 o 
  12   6  12      122.56      150.11     33.38 o 
  13   6  12     1001.31     1049.98     70.81 o 
  14   6  12      686.16      765.33     64.94 o 
   1   7  12     1477.22     1369.42     52.20 o 
   2   7  12     3842.16     3603.30     96.30 o 
   3   7  12      832.12      803.77     41.88 o 
   4   7  12     1570.87     1648.40     58.06 o 
   5   7  12     2133.19     2023.28     80.32 o 
   6   7  12      884.60      990.30     57.66 o 
   7   7  12     1243.33     1221.53     66.56 o 
   8   7  12      758.34      829.46     58.87 o 
   9   7  12      587.23      778.28     66.15 o 
  10   7  12       38.04       57.05     29.13 o 
  11   7  12       35.33       59.28     27.31 o 
  12   7  12      400.23      437.79     54.42 o 
  13   7  12      237.95      262.39     43.90 o 
  14   7  12      659.95      753.80     61.91 o 
   0   8  12     1024.16     1092.06     64.74 o 
   1   8  12     2440.43     2424.86     79.71 o 
   2   8  12     2528.59     2446.51     79.51 o 
   3   8  12      187.81      191.59     25.49 o 
   4   8  12      699.98      741.46     44.51 o 
   5   8  12     2030.82     2197.67     91.44 o 
   6   8  12      326.27      305.28     39.85 o 
   7   8  12      752.93      740.24     58.06 o 
   8   8  12     3903.24     4035.43    149.91 o 
   9   8  12     2511.72     2550.90    112.69 o 
  10   8  12      883.83      922.32     73.84 o 
  11   8  12     1228.98     1291.53     86.39 o 
  12   8  12     1531.89     1629.59    100.75 o 
  13   8  12       34.85       50.17     28.32 o 
   1   9  12     1578.76     1478.87     55.23 o 
   2   9  12      713.32      633.83     46.53 o 
   3   9  12       64.42       78.70     19.02 o 
   4   9  12     1057.54     1039.86     55.23 o 
   5   9  12        6.16       -0.61     24.28 o 
   6   9  12       22.87        1.82     23.87 o 
   7   9  12        2.37       22.25     22.66 o 
   8   9  12        1.59        1.42     24.88 o 
   9   9  12      255.57      245.80     42.08 o 
  10   9  12        2.33       73.24     30.35 o 
  11   9  12      963.07      996.77     81.53 o 
  12   9  12        3.64       34.80     29.33 o 
   0  10  12       21.69       25.29     22.05 o 
   1  10  12        7.67        5.26     15.17 o 
   2  10  12      227.44      174.39     27.92 o 
   3  10  12     1662.55     1654.27     73.44 o 
   4  10  12      319.57      347.77     38.84 o 
   5  10  12        0.90        2.02     21.85 o 
   6  10  12       20.29       27.51     24.28 o 
   7  10  12     1038.47     1061.10     78.90 o 
   8  10  12       32.55       -0.20     25.09 o 
   9  10  12        1.22      -26.70     26.70 o 
  10  10  12      354.52      315.60     50.78 o 
  11  10  12       97.65      106.82     32.77 o 
  12  10  12        0.59       23.47     29.74 o 
   1  11  12      135.56      102.17     21.04 o 
   2  11  12      249.29      195.83     31.76 o 
   3  11  12      518.83      532.88     47.74 o 
   4  11  12       16.62       32.57     30.14 o 
   5  11  12       35.76       58.47     31.96 o 
   6  11  12      100.91       97.71     32.17 o 
   7  11  12       92.73       97.31     36.42 o 
   8  11  12        0.20        3.84     29.74 o 
   9  11  12       75.61       38.03     31.56 o 
  10  11  12       77.40       14.16     34.39 o 
  11  11  12        0.24       16.18     36.01 o 
   0  12  12       16.45       -4.65     28.12 o 
   1  12  12       98.58       79.71     22.05 o 
   2  12  12      372.56      401.78     43.90 o 
   3  12  12      233.19      255.51     41.88 o 
   4  12  12      118.56      153.55     37.63 o 
   5  12  12       22.64       15.78     31.76 o 
   6  12  12       66.75       70.61     35.61 o 
   7  12  12      224.82      285.66     51.99 o 
   8  12  12      103.92       56.65     33.58 o 
   9  12  12      127.46       35.61     34.59 o 
   1  13  12        5.61        7.89     20.43 o 
   2  13  12       23.89       43.90     24.88 o 
   3  13  12      402.54      501.72     62.31 o 
   4  13  12        1.57      -32.17     32.17 o 
   5  13  12       92.43       58.06     37.02 o 
   6  13  12       13.54      -21.44     31.56 o 
   7  13  12       77.60      129.48     41.47 o 
   8  13  12       52.79      -10.92     39.05 o 
   0  14  12      550.13      526.40     65.95 o 
   1  14  12      253.26      267.86     41.27 o 
   2  14  12      132.18      104.39     29.74 o 
   3  14  12        8.59       45.32     32.77 o 
   4  14  12      416.38      517.10     69.19 o 
   5  14  12      169.63      120.78     44.51 o 
   6  14  12      145.37      272.31     49.57 o 
   1  15  12      403.58      409.67     52.20 o 
   2  15  12      376.23      339.88     59.28 o 
   1   1  13     1171.14     1175.21     38.84 o 
   2   1  13      352.81      456.81     20.03 o 
   3   1  13      395.77      444.87     17.40 o 
   4   1  13      514.89      572.94     28.12 o 
   5   1  13       23.20       34.19     14.97 o 
   6   1  13      116.49       97.92     22.05 o 
   7   1  13      169.28      150.52     28.73 o 
   8   1  13       27.81       49.97     22.46 o 
   9   1  13      642.29      573.54     58.67 o 
  10   1  13       19.09       73.84     30.55 o 
  11   1  13      181.81      123.41     36.01 o 
  12   1  13        7.28       52.40     28.53 o 
  13   1  13      256.71      160.63     43.90 o 
  14   1  13        0.22      -10.32     38.24 o 
  15   1  13       61.63      -18.61     40.66 o 
   0   2  13     2538.57     2634.45     89.82 o 
   1   2  13      152.85      163.06     14.36 o 
   2   2  13       66.27       95.49     10.92 o 
   3   2  13     5875.45     5943.80    153.75 o 
   4   2  13      199.03      206.56     26.50 o 
   5   2  13       16.57       32.77     16.79 o 
   6   2  13       73.59       56.04     21.65 o 
   7   2  13      993.07      995.35     66.56 o 
   8   2  13     1063.51     1098.94     74.45 o 
   9   2  13      123.67      158.61     31.56 o 
  10   2  13      148.12      183.90     38.03 o 
  11   2  13      462.47      398.75     56.65 o 
  12   2  13      319.90      219.91     47.34 o 
  13   2  13       87.11      143.44     42.48 o 
  14   2  13        1.04       41.47     26.70 o 
  15   2  13      189.05      230.23     39.85 o 
   1   3  13      420.08      443.66     19.02 o 
   2   3  13      119.05      176.61     19.22 o 
   3   3  13     5781.75     5633.87     86.99 o 
   4   3  13      291.93      324.10     32.98 o 
   5   3  13      371.46      449.73     41.47 o 
   6   3  13       92.86       31.36     18.41 o 
   7   3  13     1716.42     1638.09     82.34 o 
   8   3  13      195.75      172.77     32.77 o 
   9   3  13      956.63     1066.77     49.77 o 
  10   3  13       58.14       55.63     18.41 o 
  11   3  13       72.77       85.78     20.23 o 
  12   3  13       94.22       64.13     21.04 o 
  13   3  13      142.26      114.51     29.13 o 
  14   3  13       69.40      125.84     28.12 o 
  15   3  13      314.99      298.20     44.31 o 
   0   4  13     5174.40     4845.88    172.57 o 
   1   4  13       28.65       16.99      7.49 o 
   2   4  13     2277.99     2326.94     45.52 o 
   3   4  13     2177.27     2024.09     47.54 o 
   4   4  13       57.63       51.59     11.53 o 
   5   4  13    11819.85    12187.83    238.72 o 
   6   4  13       16.67       38.64     11.94 o 
   7   4  13      399.83      428.08     28.32 o 
   8   4  13      638.59      651.84     37.63 o 
   9   4  13      427.11      443.26     35.40 o 
  10   4  13       94.27       69.80     22.86 o 
  11   4  13     2291.16     2377.12     95.29 o 
  12   4  13      172.66      125.43     28.73 o 
  13   4  13       45.40       22.05     25.49 o 
  14   4  13        1.72      -27.92     27.92 o 
  15   4  13     1290.53     1040.87    108.44 o 
   1   5  13     1763.77     1802.76     53.21 o 
   2   5  13     1792.42     1803.98     45.92 o 
   3   5  13     4535.72     4329.39     78.29 o 
   4   5  13      833.20      831.28     34.80 o 
   5   5  13        6.05       17.40     12.14 o 
   6   5  13       82.05       80.32     16.39 o 
   7   5  13     1402.38     1603.49     55.63 o 
   8   5  13       65.04      103.99     20.64 o 
   9   5  13     5123.59     5348.41    139.59 o 
  10   5  13       60.01       49.77     20.84 o 
  11   5  13      352.36      414.12     42.48 o 
  12   5  13       44.83        5.66     21.85 o 
  13   5  13        5.98       27.92     26.70 o 
  14   5  13      123.20      203.52     49.77 o 
   0   6  13       26.22       33.99     20.84 o 
   1   6  13      708.01      697.35     37.02 o 
   2   6  13      690.24      672.47     35.81 o 
   3   6  13     1259.77     1326.33     40.26 o 
   4   6  13     2260.11     2277.18     77.48 o 
   5   6  13      839.75      869.72     47.95 o 
   6   6  13       46.71       20.84     20.23 o 
   7   6  13     5796.65     6045.16    178.44 o 
   8   6  13     1562.54     1492.63     68.78 o 
   9   6  13      608.46      630.80     51.39 o 
  10   6  13       33.39      129.27     24.07 o 
  11   6  13      144.03      134.53     26.91 o 
  12   6  13      267.75      291.12     38.03 o 
  13   6  13     2626.85     2847.89    114.91 o 
  14   6  13       47.39       35.40     38.64 o 
   1   7  13     1507.35     1613.40     58.87 o 
   2   7  13      451.02      405.63     31.96 o 
   3   7  13     5245.50     5390.69    128.87 o 
   4   7  13      731.02      851.72     52.60 o 
   5   7  13       95.67      118.75     24.07 o 
   6   7  13      108.65       72.63     20.64 o 
   7   7  13     1618.29     1765.94     85.58 o 
   8   7  13       50.99       59.28     22.05 o 
   9   7  13     3952.53     4184.53    146.47 o 
  10   7  13        4.80       33.58     24.48 o 
  11   7  13     2453.40     2567.69    117.95 o 
  12   7  13        5.69       13.96     26.91 o 
  13   7  13      372.64      375.08     80.52 o 
   0   8  13      584.63      575.57     49.97 o 
   1   8  13     1280.55     1277.17     54.62 o 
   2   8  13      100.45      102.77     19.83 o 
   3   8  13     1403.47     1546.64     60.09 o 
   4   8  13      845.61      857.18     57.25 o 
   5   8  13    16993.96    16774.15    502.94 o 
   6   8  13       69.75       23.87     20.84 o 
   7   8  13      537.38      505.57     48.96 o 
   8   8  13      396.63      402.39     45.92 o 
   9   8  13     1702.91     1917.88     97.11 o 
  10   8  13        3.23       46.13     26.70 o 
  11   8  13     2674.84     2889.97    133.93 o 
  12   8  13      188.08      212.83     40.26 o 
  13   8  13       41.64       85.98     34.59 o 
   1   9  13     6930.88     6779.94    205.75 o 
   2   9  13      963.45      887.93     52.20 o 
   3   9  13     2431.27     2543.62     86.79 o 
   4   9  13      164.19      156.38     30.95 o 
   5   9  13      666.54      610.56     56.04 o 
   6   9  13        1.31       17.60     19.22 o 
   7   9  13     1551.44     1582.65     87.60 o 
   8   9  13      381.71      334.01     48.76 o 
   9   9  13     4909.06     5107.06    191.79 o 
  10   9  13       24.89      150.92     31.96 o 
  11   9  13     2025.76     2126.46    115.92 o 
  12   9  13      232.38      129.48     67.17 o 
   0  10  13      380.15      306.09     42.69 o 
   1  10  13       31.93        7.89     18.01 o 
   2  10  13      103.97       77.89     21.04 o 
   3  10  13    18320.04    17192.72    476.03 o 
   4  10  13      110.21      119.97     30.75 o 
   5  10  13      278.46      371.23     49.77 o 
   6  10  13     1676.21     1748.34    100.75 o 
   7  10  13     3066.81     3359.93    141.62 o 
   8  10  13      155.45      199.88     39.05 o 
   9  10  13        9.60       29.74     28.12 o 
  10  10  13      555.67      599.03     65.14 o 
  11  10  13       48.36      -14.97     33.79 o 
   1  11  13     3006.15     3118.98    114.71 o 
   2  11  13        0.46       24.88     20.03 o 
   3  11  13     1627.40     1672.88     94.88 o 
   4  11  13      603.76      584.26     61.10 o 
   5  11  13      192.67      295.37     46.13 o 
   6  11  13      183.82      156.59     37.83 o 
   7  11  13      557.35      516.49     61.30 o 
   8  11  13      105.55       92.45     33.18 o 
   9  11  13     4475.71     4914.66    204.13 o 
  10  11  13        0.33       29.33     30.95 o 
   0  12  13       17.28       70.61     32.57 o 
   1  12  13     1050.26     1163.27     74.04 o 
   2  12  13       56.03       48.15     24.48 o 
   3  12  13      988.67      953.88     81.33 o 
   4  12  13        0.06       36.82     28.12 o 
   5  12  13     4884.39     5297.83    219.71 o 
   6  12  13       31.79       54.62     34.39 o 
   7  12  13      211.88      178.23     42.89 o 
   8  12  13      774.72      839.58     80.92 o 
   9  12  13     1243.26     1411.91    107.02 o 
   1  13  13      834.91      743.28     64.54 o 
   2  13  13      141.70       24.68     30.95 o 
   3  13  13     1022.01     1163.27     95.08 o 
   4  13  13      125.29       47.95     35.81 o 
   5  13  13      107.83      211.21     43.29 o 
   6  13  13      311.16      302.05     46.73 o 
   7  13  13       44.80       48.96     33.38 o 
   0  14  13      143.50       82.34     36.42 o 
   1  14  13      166.76      178.64     42.69 o 
   2  14  13        3.62       -9.10     33.79 o 
   3  14  13     5102.64     5832.94    271.29 o 
   4  14  13       68.02       58.87     36.82 o 
   5  14  13      139.99       42.28     40.46 o 
   1   0  14    17333.87    17966.55    418.98 o 
   2   0  14       71.91       94.07     16.18 o 
   3   0  14       64.13       40.06     12.95 o 
   4   0  14       81.45      167.31     33.18 o 
   5   0  14    14522.22    14535.01    613.60 o 
   6   0  14     1757.77     1841.41    117.74 o 
   7   0  14      313.15      448.52     68.99 o 
   8   0  14     1737.24     1973.71    133.32 o 
   9   0  14    13560.16    13310.64    745.91 o 
  10   0  14     2761.08     2505.99    172.97 o 
  11   0  14     8371.68     7724.31    502.53 o 
  12   0  14      188.44      229.42     70.20 o 
  13   0  14     1145.80     1204.14    148.49 o 
  14   0  14      118.56       27.31     56.04 o 
  15   0  14     9828.26     9083.62    723.65 o 
   1   1  14     8726.14     9070.67    209.59 o 
   2   1  14       70.62       46.33      9.71 o 
   3   1  14     5667.65     5486.99     88.81 o 
   4   1  14     1427.91     1322.89     32.17 o 
   5   1  14        0.97       -1.62     15.17 o 
   6   1  14     1300.88     1344.13     67.77 o 
   7   1  14      270.57      310.34     39.85 o 
   8   1  14      600.22      669.23     59.68 o 
   9   1  14     8652.22     7998.64    334.21 o 
  10   1  14      105.32       47.34     28.93 o 
  11   1  14     6379.95     6162.30    265.83 o 
  12   1  14      199.70      150.52     39.45 o 
  13   1  14      110.70       87.19     41.07 o 
  14   1  14      188.34      139.39     44.10 o 
  15   1  14      347.83      337.45     66.36 o 
   0   2  14     3020.59     2861.64     93.67 o 
   1   2  14     3082.51     3026.73     87.40 o 
   2   2  14     1578.30     1677.54     39.25 o 
   3   2  14    31617.30    32657.74    531.87 o 
   4   2  14      253.59      265.02     31.36 o 
   5   2  14     2707.06     2540.99     93.87 o 
   6   2  14      882.08      876.60     58.47 o 
   7   2  14     6571.06     6865.72    250.46 o 
   8   2  14      947.58     1007.49     72.63 o 
   9   2  14      353.75      340.48     48.15 o 
  10   2  14     1404.08     1373.87     93.06 o 
  11   2  14      180.37      185.52     42.28 o 
  12   2  14      684.40      747.93     80.92 o 
  13   2  14     3910.00     3650.85    183.70 o 
  14   2  14      334.08      348.78     44.71 o 
  15   2  14     1536.07     1461.47    128.67 o 
   1   3  14    10102.40     9841.87    253.69 o 
   2   3  14     3644.81     3623.33     90.23 o 
   3   3  14     5192.29     5285.70    135.75 o 
   4   3  14     8432.18     8207.02    261.79 o 
   5   3  14      105.77      167.31     27.51 o 
   6   3  14     1787.81     1917.47     84.16 o 
   7   3  14     2194.41     2249.86    101.76 o 
   8   3  14      137.51       95.29     25.90 o 
   9   3  14     8021.28     8743.34    254.91 o 
  10   3  14       53.49       48.55     18.41 o 
  11   3  14     3095.40     3184.32    114.91 o 
  12   3  14      240.48      179.24     29.54 o 
  13   3  14      714.56      745.10     56.24 o 
  14   3  14      223.90      197.86     47.34 o 
  15   3  14      321.28      243.17     52.40 o 
   0   4  14    10130.79     9566.93    394.90 o 
   1   4  14    11574.47    11085.46    321.26 o 
   2   4  14     6227.96     6297.44    123.21 o 
   3   4  14     8032.71     8085.23    163.06 o 
   4   4  14      119.60      167.92     15.38 o 
   5   4  14     7557.12     7912.46    151.93 o 
   6   4  14     1319.49     1342.11     39.85 o 
   7   4  14       13.60       57.86     14.36 o 
   8   4  14     1061.25     1115.53     46.94 o 
   9   4  14     4177.83     4244.42    110.66 o 
  10   4  14       76.58       68.38     20.64 o 
  11   4  14     1918.81     2032.59     79.30 o 
  12   4  14      190.30      131.70     41.47 o 
  13   4  14      493.13      343.32     58.67 o 
  14   4  14      332.13      234.88     48.55 o 
   1   5  14       28.73       22.46     11.53 o 
   2   5  14     1349.66     1268.87     42.89 o 
   3   5  14     6114.41     5724.10    131.90 o 
   4   5  14      505.08      552.30     33.18 o 
   5   5  14     1088.84     1182.08     42.08 o 
   6   5  14       33.99       41.88     16.18 o 
   7   5  14      309.24      316.00     26.70 o 
   8   5  14      225.52      250.25     27.11 o 
   9   5  14     9179.07     9724.13    288.69 o 
  10   5  14      147.86      157.60     26.50 o 
  11   5  14     4664.33     4467.16    198.26 o 
  12   5  14        5.44        1.21     29.74 o 
  13   5  14        4.37       16.59     35.40 o 
  14   5  14      451.71      393.89     64.54 o 
   0   6  14      551.45      569.90     62.72 o 
   1   6  14     5305.50     4931.86    113.90 o 
   2   6  14     1544.87     1464.71     50.17 o 
   3   6  14     7716.10     7545.88    223.35 o 
   4   6  14        1.05        2.63     16.99 o 
   5   6  14      335.31      276.55     25.29 o 
   6   6  14       39.00       58.47     16.18 o 
   7   6  14     8229.78     8532.13    234.88 o 
   8   6  14       33.60       61.91     15.17 o 
   9   6  14      613.23      649.21     43.29 o 
  10   6  14        3.83       10.12     31.56 o 
  11   6  14      104.61      142.63     41.07 o 
  12   6  14        2.57        7.89     33.18 o 
  13   6  14     2478.36     2625.75    151.33 o 
  14   6  14       13.71       24.28     38.44 o 
   1   7  14      393.75      365.57     30.95 o 
   2   7  14       20.51       34.80     14.36 o 
   3   7  14     1841.85     1891.38     77.08 o 
   4   7  14      512.42      546.03     43.29 o 
   5   7  14      208.52      217.48     30.14 o 
   6   7  14      155.62      234.27     32.17 o 
   7   7  14     2303.49     2548.47     94.68 o 
   8   7  14        1.42        2.83     23.06 o 
   9   7  14     4671.30     5032.20    164.27 o 
  10   7  14      327.75      318.63     49.57 o 
  11   7  14      305.15      352.02     53.21 o 
  12   7  14      476.88      470.37     68.18 o 
  13   7  14       91.55       68.78     40.46 o 
   0   8  14     1538.20     1291.53    101.76 o 
   1   8  14     2177.25     2014.58     71.21 o 
   2   8  14      126.18      192.60     24.07 o 
   3   8  14      134.91      190.57     31.36 o 
   4   8  14      323.34      375.08     40.87 o 
   5   8  14     7572.68     7541.83    264.62 o 
   6   8  14       92.66      131.70     29.33 o 
   7   8  14      170.56      149.91     28.12 o 
   8   8  14       20.42       10.52     20.43 o 
   9   8  14      827.91     1039.86     68.58 o 
  10   8  14      155.68      171.35     54.42 o 
  11   8  14     2160.48     2139.61    198.46 o 
  12   8  14        8.01       39.05     49.57 o 
   1   9  14      688.18      656.29     47.14 o 
   2   9  14      164.09      147.89     23.27 o 
   3   9  14      336.23      327.54     41.68 o 
   4   9  14      175.59      177.83     34.39 o 
   5   9  14      293.09      259.36     38.03 o 
   6   9  14       81.20       76.67     29.13 o 
   7   9  14      160.32      149.71     32.37 o 
   8   9  14      157.43       78.09     32.17 o 
   9   9  14      262.75      157.60     34.59 o 
  10   9  14        1.59       65.35     25.90 o 
  11   9  14      577.72      546.43    102.17 o 
  12   9  14        9.84      -13.76     70.40 o 
   0  10  14      490.85      488.98     52.40 o 
   1  10  14      286.75      287.48     34.39 o 
   2  10  14      448.87      454.38     42.08 o 
   3  10  14      485.35      470.16     52.60 o 
   4  10  14       25.00       54.42     26.10 o 
   5  10  14        2.36       61.70     24.88 o 
   6  10  14      166.42      202.11     36.01 o 
   7  10  14     1084.98     1107.84     81.13 o 
   8  10  14        8.72       38.44     26.91 o 
   9  10  14       49.61       71.41     35.00 o 
  10  10  14      256.09      252.68     41.88 o 
  11  10  14      105.62      102.57     59.48 o 
   1  11  14       18.49       -2.63     22.46 o 
   2  11  14      225.33      189.16     38.64 o 
   3  11  14      157.32      129.07     35.61 o 
   4  11  14      206.59      267.65     52.80 o 
   5  11  14      404.00      417.36     56.04 o 
   6  11  14       63.36       42.48     27.31 o 
   7  11  14       58.07      145.86     37.02 o 
   8  11  14        5.67       55.03     32.17 o 
   9  11  14      169.14      201.70     39.65 o 
  10  11  14        3.40       15.98     30.55 o 
   0  12  14        4.84       27.31     29.74 o 
   1  12  14       47.38       82.74     25.69 o 
   2  12  14      159.39      137.97     33.18 o 
   3  12  14      200.64      313.78     49.77 o 
   4  12  14      177.50      211.01     42.48 o 
   5  12  14      219.81      315.20     49.97 o 
   6  12  14        2.61        8.29     30.14 o 
   7  12  14      406.42      564.03     67.17 o 
   8  12  14       25.26       27.92     32.98 o 
   1  13  14       31.34       41.27     31.56 o 
   2  13  14      131.24      125.03     38.64 o 
   3  13  14        6.45      -17.40     31.16 o 
   4  13  14        7.03      -19.83     29.33 o 
   5  13  14        2.57       28.32     38.03 o 
   6  13  14       17.54      -16.79     35.40 o 
   7  13  14       43.03      159.22     39.45 o 
   1  14  14      114.64      261.18     47.34 o 
   2  14  14        8.66       48.15     33.58 o 
   3  14  14      839.28      865.07     90.43 o 
   4  14  14        4.28       13.55     31.16 o 
   1   1  15       33.04       50.58     16.39 o 
   2   1  15      192.46      181.07     19.62 o 
   3   1  15      247.53      180.66     23.27 o 
   4   1  15       78.49       98.12     19.83 o 
   5   1  15      262.84      246.61     31.96 o 
   6   1  15     1291.84     1335.23     68.18 o 
   7   1  15     2274.56     2088.63     92.86 o 
   8   1  15      500.17      612.39     58.26 o 
   9   1  15      406.17      372.65     50.78 o 
  10   1  15       75.95       64.74     31.16 o 
  11   1  15      945.59      816.51     79.10 o 
  12   1  15      106.00       49.77     33.79 o 
  13   1  15      339.51      337.85     54.22 o 
  14   1  15      343.20      315.40     63.12 o 
  15   1  15      361.22      406.44     69.59 o 
   0   2  15      787.04      757.64     42.08 o 
   1   2  15      142.56      135.34     25.49 o 
   2   2  15      489.35      553.31     30.75 o 
   3   2  15     1812.75     1989.70     68.18 o 
   4   2  15      294.90      273.52     31.16 o 
   5   2  15     1310.68     1385.40     65.75 o 
   6   2  15      412.16      413.72     44.31 o 
   7   2  15     1210.23     1178.44     72.63 o 
   8   2  15       40.61       14.57     23.27 o 
   9   2  15       19.23       73.24     26.30 o 
  10   2  15     1093.00     1030.15     82.74 o 
  11   2  15       51.57       77.08     32.77 o 
  12   2  15     1227.81      991.11     93.47 o 
  13   2  15     1234.63     1159.63    103.78 o 
  14   2  15      730.52      585.28     78.90 o 
  15   2  15       28.32        1.82     45.52 o 
   1   3  15      635.13      608.54     31.16 o 
   2   3  15      902.30      969.66     67.77 o 
   3   3  15      119.34      209.79     23.06 o 
   4   3  15     2133.11     2281.22     83.15 o 
   5   3  15      954.15      899.87     57.66 o 
   6   3  15      161.60      180.66     30.14 o 
   7   3  15      279.96      216.87     33.79 o 
   8   3  15      699.09      765.53     64.33 o 
   9   3  15      299.36      306.09     45.52 o 
  10   3  15      205.38      180.66     39.25 o 
  11   3  15       31.32       55.84     31.56 o 
  12   3  15       51.84       44.91     38.03 o 
  13   3  15       60.36       46.53     40.06 o 
  14   3  15      279.30      188.15     47.74 o 
   0   4  15     6703.30     6301.08    236.30 o 
   1   4  15     1011.56     1017.81     45.52 o 
   2   4  15      978.66      988.07     73.64 o 
   3   4  15     4117.83     3736.02    173.18 o 
   4   4  15     3739.34     3606.34     69.80 o 
   5   4  15      304.79      448.72     44.31 o 
   6   4  15     1578.11     1544.82     79.71 o 
   7   4  15     1046.82      968.85     70.40 o 
   8   4  15     1495.84     1584.68     87.60 o 
   9   4  15     1545.54     1763.31     96.91 o 
  10   4  15      949.60      935.07     82.34 o 
  11   4  15      121.64      143.84     33.79 o 
  12   4  15      829.04      965.82     91.04 o 
  13   4  15       45.71       82.14     33.58 o 
  14   4  15       10.36       33.58     34.19 o 
   1   5  15     5727.61     5593.41    154.36 o 
   2   5  15     3687.64     3743.91    175.20 o 
   3   5  15       62.04       68.18     16.59 o 
   4   5  15     3224.51     3005.89     82.14 o 
   5   5  15     3148.57     3020.86     71.21 o 
   6   5  15      158.04      151.73     19.02 o 
   7   5  15      752.36      841.80     66.15 o 
   8   5  15       51.16       27.72     23.27 o 
   9   5  15      220.83      243.17     39.65 o 
  10   5  15       26.79       21.85     30.55 o 
  11   5  15     1188.31     1218.70     99.54 o 
  12   5  15      504.68      531.87     70.20 o 
  13   5  15       23.75       75.46     32.77 o 
  14   5  15      536.63      416.96     68.58 o 
   0   6  15      247.78      280.60     47.95 o 
   1   6  15     1670.31     1555.75     68.58 o 
   2   6  15      587.71      633.83     44.31 o 
   3   6  15     5897.47     5665.83    155.78 o 
   4   6  15     1737.04     1708.29     65.55 o 
   5   6  15        5.60       38.03     18.61 o 
   6   6  15      153.84      173.58     23.47 o 
   7   6  15      492.54      588.31     43.09 o 
   8   6  15      661.23      748.74     69.19 o 
   9   6  15       47.79       55.23     27.92 o 
  10   6  15     3947.92     4076.70    183.29 o 
  11   6  15       51.51        1.82     32.77 o 
  12   6  15      223.23      222.94     49.16 o 
  13   6  15      577.32      665.39     80.92 o 
   1   7  15     2464.94     2545.44     98.32 o 
   2   7  15     2184.31     2001.43     80.52 o 
   3   7  15       48.65       42.28     18.21 o 
   4   7  15     3318.38     3267.27    109.04 o 
   5   7  15      178.46      210.40     29.33 o 
   6   7  15      873.12      897.84     52.40 o 
   7   7  15      358.81      334.82     35.20 o 
   8   7  15     1472.79     1755.22    158.20 o 
   9   7  15      788.87      833.31    118.35 o 
  10   7  15        6.47      123.61     53.00 o 
  11   7  15      453.30      265.63     69.59 o 
  12   7  15      351.24      489.79     98.12 o 
  13   7  15        1.82      -47.95     47.95 o 
   0   8  15     6991.59     6366.22    323.49 o 
   1   8  15      589.93      602.27     42.08 o 
   2   8  15     5678.31     5425.09    174.79 o 
   3   8  15       95.14      129.48     26.70 o 
   4   8  15      149.32       99.13     25.49 o 
   5   8  15     5568.07     5711.76    186.12 o 
   6   8  15        3.85       26.10     19.83 o 
   7   8  15      718.13      623.71     50.78 o 
   8   8  15     2814.18     3047.16    117.14 o 
   9   8  15     1848.13     1930.62    177.83 o 
  10   8  15     3096.13     2960.57    223.35 o 
  11   8  15     2477.15     2571.33    213.64 o 
  12   8  15     1272.39     1389.05    169.74 o 
   1   9  15      335.47      350.60     35.40 o 
   2   9  15     2583.18     2662.78    111.88 o 
   3   9  15     1147.48     1151.13     71.01 o 
   4   9  15     7519.52     7393.74    277.57 o 
   5   9  15       61.78       96.50     27.31 o 
   6   9  15     1713.42     1621.50     86.18 o 
   7   9  15      436.32      374.47     42.89 o 
   8   9  15      468.16      537.33     52.60 o 
   9   9  15     2179.95     2014.38    187.74 o 
  10   9  15       18.39      -47.54     47.54 o 
  11   9  15      382.50      404.01     97.51 o 
   0  10  15     4489.21     4622.33    257.54 o 
   1  10  15      149.40      170.55     30.95 o 
   2  10  15     3977.62     3945.81    155.78 o 
   3  10  15     5730.87     5729.96    212.83 o 
   4  10  15      915.57      919.29     77.69 o 
   5  10  15       34.05       80.72     27.11 o 
   6  10  15     1029.37     1110.67     78.50 o 
   7  10  15     3174.19     3229.84    138.99 o 
   8  10  15      692.24      708.89     65.55 o 
   9  10  15      782.06      823.19    133.12 o 
  10  10  15     1448.15     1485.14    174.19 o 
   1  11  15      328.82      422.42     49.77 o 
   2  11  15      448.41      360.71     49.57 o 
   3  11  15      981.31      885.50     75.06 o 
   4  11  15     2066.14     1945.39    102.17 o 
   5  11  15        5.58       13.76     27.11 o 
   6  11  15     2594.37     2807.02    131.90 o 
   7  11  15      318.94      263.61     44.31 o 
   8  11  15      507.94      621.29     70.00 o 
   9  11  15     1770.47     1680.98    191.38 o 
   1  12  15      185.79      137.77     32.37 o 
   2  12  15     2548.50     2522.58    127.05 o 
   3  12  15      573.84      442.24     57.25 o 
   4  12  15      120.98      189.36     39.85 o 
   5  12  15     3505.00     3890.99    172.97 o 
   6  12  15       14.90       43.29     30.75 o 
   7  12  15      268.40      255.92     45.32 o 
   8  12  15     1724.43     2023.08    118.35 o 
   1  13  15      289.04      278.78     72.63 o 
   2  13  15        8.61       33.38     30.14 o 
   3  13  15     1008.90      930.62     88.41 o 
   4  13  15     1617.74     1831.09    115.52 o 
   5  13  15        3.00       24.07     29.74 o 
   6  13  15      980.17     1161.65     97.51 o 
   1  14  15       63.01       40.87     54.62 o 
   2  14  15      842.05     1088.62    139.19 o 
   3  14  15     3406.96     3836.97    189.36 o 
   2   0  16    13644.32    13607.83    442.24 o 
   3   0  16     1833.29     1814.90     89.62 o 
   4   0  16       19.24       10.72     20.84 o 
   5   0  16     2020.38     1772.82    105.40 o 
   6   0  16      123.70      170.14     43.29 o 
   7   0  16     2739.23     3086.41    172.77 o 
   8   0  16    10666.09     9891.43    589.12 o 
   9   0  16      910.82     1022.87    109.85 o 
  10   0  16     8562.71     8202.57    524.79 o 
  11   0  16      842.99      839.58    114.51 o 
  12   0  16     4297.94     4670.68    300.83 o 
  13   0  16     2286.66     1750.57    178.44 o 
  14   0  16      151.09      123.81     65.35 o 
   2   1  16     6219.85     6105.04    211.21 o 
   3   1  16      816.42      834.52     41.68 o 
   4   1  16    12730.31    12985.73    389.44 o 
   5   1  16        9.79       10.92     18.01 o 
   6   1  16     2623.24     2639.31    102.97 o 
   7   1  16        9.18       -5.66     19.42 o 
   8   1  16     1598.66     1449.13     83.15 o 
   9   1  16       26.13       23.27     24.68 o 
  10   1  16        0.98       -1.82     27.72 o 
  11   1  16       38.46       27.11     30.14 o 
  12   1  16      481.73      476.23     65.95 o 
  13   1  16      171.36      134.94     45.72 o 
  14   1  16     3568.64     3246.64    175.60 o 
   1   2  16     8174.89     8344.59    297.59 o 
   2   2  16     1252.13     1408.87     79.10 o 
   3   2  16     1816.41     2014.58    103.38 o 
   4   2  16     3887.79     4004.68    120.58 o 
   5   2  16      774.09      887.73     56.65 o 
   6   2  16     1885.89     1928.80     86.99 o 
   7   2  16      291.79      317.22     41.27 o 
   8   2  16     4489.40     4233.09    162.45 o 
   9   2  16      484.66      519.93     59.48 o 
  10   2  16    13259.54    12959.84    563.63 o 
  11   2  16       95.38      177.63     40.87 o 
  12   2  16      908.93      811.86     85.17 o 
  13   2  16      403.56      349.18     54.22 o 
  14   2  16     1224.97     1135.15    108.44 o 
   1   3  16     2007.96     1894.61     89.62 o 
   2   3  16     3994.14     3930.84    163.26 o 
   3   3  16       10.91       12.14     19.42 o 
   4   3  16    15533.32    15291.23    659.73 o 
   5   3  16      670.84      768.16     53.00 o 
   6   3  16     4746.03     4999.43    165.49 o 
   7   3  16       42.74       42.69     24.28 o 
   8   3  16     3909.07     4023.29    159.01 o 
   9   3  16       19.26      -21.44     21.44 o 
  10   3  16        2.45       42.28     27.11 o 
  11   3  16      309.48      403.00     57.05 o 
  12   3  16     3452.12     3395.74    172.37 o 
  13   3  16        1.31      -35.61     35.61 o 
  14   3  16     2809.74     2374.08    151.73 o 
   1   4  16      659.55      665.79     59.48 o 
   2   4  16    16406.99    16778.40    645.56 o 
   3   4  16     2774.58     2797.71    142.42 o 
   4   4  16      643.64      691.69     31.76 o 
   5   4  16        1.26       10.92     25.09 o 
   6   4  16       47.38       73.03     23.06 o 
   7   4  16      124.95      124.42     28.12 o 
   8   4  16     7158.09     7527.87    311.76 o 
   9   4  16      315.19      383.98     52.20 o 
  10   4  16     6513.94     6518.76    286.87 o 
  11   4  16      388.70      369.62     60.49 o 
  12   4  16     2431.70     2178.25    134.13 o 
  13   4  16      464.56      494.24     75.06 o 
  14   4  16      430.74      449.12     71.82 o 
   1   5  16      431.85      298.00     46.33 o 
   2   5  16      132.31       97.51     26.70 o 
   3   5  16       72.34       94.28     29.74 o 
   4   5  16     1483.65     1513.67     54.62 o 
   5   5  16     2410.71     2249.06     65.55 o 
   6   5  16     8366.65     8451.41    495.25 o 
   7   5  16      238.96      426.87     76.07 o 
   8   5  16     2859.00     2429.72    171.15 o 
   9   5  16       19.58       67.17     29.13 o 
  10   5  16      194.21      123.21     36.01 o 
  11   5  16      352.76      353.03     58.06 o 
  12   5  16      452.35      618.25     74.85 o 
  13   5  16      187.66      195.02     71.01 o 
   0   6  16     4599.63     4314.82    189.76 o 
   1   6  16     1903.28     1751.78    109.45 o 
   2   6  16      478.15      620.28     71.62 o 
   3   6  16     4992.22     4503.78    132.51 o 
   4   6  16     4061.95     4108.26    115.72 o 
   5   6  16     1039.81      977.96     49.57 o 
   6   6  16       65.44       57.66     37.02 o 
   7   6  16      310.98      258.35     63.12 o 
   8   6  16      144.78      157.80     48.15 o 
   9   6  16      443.08      387.82     84.77 o 
  10   6  16     4822.25     4582.07    292.54 o 
  11   6  16      766.34      624.52    106.41 o 
  12   6  16        9.43      -16.59     59.28 o 
  13   6  16      458.18      244.19     84.77 o 
   1   7  16       36.05       19.22     29.13 o 
   2   7  16     2475.73     2214.87     86.39 o 
   3   7  16       96.52       98.12     21.44 o 
   4   7  16     4483.80     4495.28    135.95 o 
   5   7  16       93.76       75.06     19.02 o 
   6   7  16       22.52        3.84     16.99 o 
   7   7  16       76.47       36.42     39.45 o 
   8   7  16      217.16      248.23     67.37 o 
   9   7  16       13.88      -42.48     42.48 o 
  10   7  16        7.41       31.96     51.39 o 
  11   7  16      179.48      120.58     60.89 o 
  12   7  16     1743.48     1957.33    199.48 o 
   1   8  16     2268.40     2327.35    145.05 o 
   2   8  16     4264.69     4254.13    145.05 o 
   3   8  16      812.60      763.71     55.43 o 
   4   8  16       12.55       -0.40     20.43 o 
   5   8  16      299.08      327.13     37.83 o 
   6   8  16      128.55      121.59     25.09 o 
   7   8  16     1185.98     1015.18    126.85 o 
   8   8  16     2037.23     2210.21    176.01 o 
   9   8  16     1252.34     1430.72    158.81 o 
  10   8  16       56.11       85.58     49.36 o 
  11   8  16      278.75      145.26     65.95 o 
  12   8  16      172.71       13.96     67.17 o 
   1   9  16       62.20       54.42     37.83 o 
   2   9  16     1041.57     1046.74     68.18 o 
   3   9  16        5.24        2.02     21.04 o 
   4   9  16      884.84      950.85     67.37 o 
   5   9  16      215.09      167.31     33.99 o 
   6   9  16      593.09      703.63     63.52 o 
   7   9  16      340.17      391.26     85.98 o 
   8   9  16        2.60       10.52     50.37 o 
   9   9  16        0.06      -45.11     45.11 o 
  10   9  16      167.41      141.41     59.88 o 
  11   9  16      412.13      141.41     65.14 o 
   1  10  16       64.65       49.57     33.99 o 
   2  10  16       38.33       12.54     24.07 o 
   3  10  16      102.74       67.77     23.06 o 
   4  10  16     1754.43     1745.31     93.67 o 
   5  10  16      451.00      450.13     53.00 o 
   6  10  16       14.12      -27.31     27.31 o 
   7  10  16        1.13        9.91     27.51 o 
   8  10  16      112.19       55.03     55.63 o 
   9  10  16      170.33       59.48     54.02 o 
  10  10  16     2233.18     2342.52    221.73 o 
   1  11  16        8.61       19.02     37.43 o 
   2  11  16        0.24       27.51     24.48 o 
   3  11  16       20.47       -2.02     27.51 o 
   4  11  16       57.91       55.23     22.66 o 
   5  11  16      163.20      178.84     40.87 o 
   6  11  16       12.79       62.72     28.12 o 
   7  11  16       68.06       92.66     33.38 o 
   8  11  16      508.69      484.73    101.76 o 
   9  11  16        0.23      -35.81     70.20 o 
   2  12  16      110.34      195.63     59.07 o 
   3  12  16       55.01       38.03     31.76 o 
   4  12  16       95.55       64.33     34.39 o 
   5  12  16      247.75      248.23     41.07 o 
   6  12  16      315.47      233.26     48.76 o 
   7  12  16       30.09       -8.70     34.59 o 
   2  13  16        2.01       69.39     51.39 o 
   3  13  16       58.56       47.95     47.14 o 
   4  13  16      250.48      295.77     51.79 o 
   5  13  16        0.40      -34.39     34.39 o 
   3   1  17       18.40      -11.53     17.40 o 
   4   1  17       76.99       86.39     28.53 o 
   5   1  17     2171.79     2048.16     81.33 o 
   6   1  17     3682.56     3279.61    120.98 o 
   7   1  17      237.17      187.74     30.95 o 
   8   1  17       78.49      109.04     31.36 o 
   9   1  17     1264.18     1371.04     90.43 o 
  10   1  17      238.86      252.88     43.29 o 
  11   1  17      484.68      454.59     61.91 o 
  12   1  17      271.49      311.96     56.24 o 
  13   1  17       70.78      -15.38     34.39 o 
  14   1  17       59.31        6.27     40.06 o 
   3   2  17       56.82       26.30     21.65 o 
   4   2  17     1065.52     1086.60     82.54 o 
   5   2  17     1101.64     1114.92     88.41 o 
   6   2  17     1537.57     1751.99     82.34 o 
   7   2  17       14.94       15.38     20.84 o 
   8   2  17      458.53      388.03     48.76 o 
   9   2  17     1642.95     1474.82     93.87 o 
  10   2  17     1696.45     1656.90    104.39 o 
  11   2  17       58.73      131.70     35.81 o 
  12   2  17        1.28      -17.20     30.75 o 
  13   2  17        7.56       31.56     39.05 o 
  14   2  17      507.59      375.48     63.93 o 
   2   3  17       45.43       37.63     20.03 o 
   3   3  17      259.93      226.58     40.66 o 
   4   3  17     3550.15     3167.94    160.43 o 
   5   3  17      129.19      134.13     33.38 o 
   6   3  17       61.25      -19.22     24.28 o 
   7   3  17        7.59      -33.79     33.79 o 
   8   3  17     1122.66     1151.74     81.53 o 
   9   3  17      475.00      490.39     60.69 o 
  10   3  17       22.33       51.99     31.76 o 
  11   3  17     1085.75     1089.23     95.29 o 
  12   3  17      543.21      627.15     76.47 o 
  13   3  17      110.77      179.45     41.88 o 
  14   3  17       49.78      199.07     70.81 o 
   2   4  17      468.41      538.14     58.67 o 
   3   4  17     6862.33     6565.90    302.65 o 
   4   4  17       15.21      -15.58     29.13 o 
   5   4  17       17.90      -16.59     22.46 o 
   6   4  17       69.81       11.53     27.51 o 
   7   4  17      113.23      120.58     45.32 o 
   8   4  17     5965.85     6147.73    353.84 o 
   9   4  17       48.25       22.25     38.84 o 
  10   4  17      406.53      291.53     70.81 o 
  11   4  17       98.38      164.07     57.25 o 
  12   4  17      307.29      263.81     70.61 o 
  13   4  17      569.78      459.64     97.71 o 
   2   5  17      183.44      113.70     28.32 o 
   3   5  17      706.43      774.23     81.53 o 
   4   5  17     2121.26     2199.49     67.77 o 
   5   5  17     1198.15     1498.09    114.10 o 
   6   5  17     3461.38     3683.01    210.80 o 
   7   5  17      736.52      810.45    102.57 o 
   8   5  17       31.52       65.55     40.87 o 
   9   5  17       13.70      117.74     43.70 o 
  10   5  17      724.59      744.09    115.52 o 
  11   5  17       78.57        2.23     50.37 o 
  12   5  17       46.62       61.50     55.23 o 
  13   5  17      125.11      132.71     73.44 o 
   2   6  17     2349.51     2276.16    131.70 o 
   3   6  17      154.53      151.73     40.66 o 
   4   6  17      949.14     1060.90     52.80 o 
   5   6  17      960.04      809.03     95.69 o 
   6   6  17     3308.16     2915.66    186.73 o 
   7   6  17       14.17       10.12     35.00 o 
   8   6  17      259.73      223.35     63.93 o 
   9   6  17      188.41      329.76     74.25 o 
  10   6  17     2786.72     2476.65    191.79 o 
  11   6  17       15.83       53.00     48.55 o 
  12   6  17       30.61       23.27     45.11 o 
   2   7  17      846.87      863.45     89.42 o 
   3   7  17      279.46      299.01     35.40 o 
   4   7  17     6317.69     5945.22    180.05 o 
   5   7  17       98.39       66.15     21.04 o 
   6   7  17      505.69      553.11     85.98 o 
   7   7  17       73.51        4.05     40.87 o 
   8   7  17      344.24      166.70     59.28 o 
   9   7  17      559.47      479.47     92.86 o 
  10   7  17      179.97       51.18     57.86 o 
  11   7  17      842.31      695.13    118.35 o 
  12   7  17       73.03      187.74     72.02 o 
   2   8  17     5415.89     5248.07    263.81 o 
   3   8  17     3901.41     3852.95    135.34 o 
   4   8  17       11.62       12.54     18.81 o 
   5   8  17      357.18      406.64     41.47 o 
   6   8  17      496.29      536.32     90.43 o 
   7   8  17     4304.90     4611.20    282.22 o 
   8   8  17     5363.23     5198.10    322.07 o 
   9   8  17      205.37       88.00     59.68 o 
  10   8  17      291.88      166.70     68.58 o 
  11   8  17        0.88      105.20     46.94 o 
   2   9  17     1410.21     1466.73    104.80 o 
   3   9  17     1226.64     1187.95     73.24 o 
   4   9  17     3968.80     4097.54    150.11 o 
   5   9  17       62.86       29.54     26.10 o 
   6   9  17     1009.21      982.00    127.45 o 
   7   9  17     1130.20     1119.37    137.16 o 
   8   9  17      734.54      813.08    124.22 o 
   9   9  17     1204.56     1217.69    153.75 o 
  10   9  17        0.25      -60.29     60.29 o 
   2  10  17     1950.48     1828.46    126.64 o 
   3  10  17      358.05      346.15     47.54 o 
   4  10  17     2247.56     2094.90    102.57 o 
   5  10  17     4320.71     4521.17    170.75 o 
   6  10  17     1579.85     1389.85     84.97 o 
   7  10  17      132.56      248.43     70.40 o 
   8  10  17       58.36      -12.54     49.97 o 
   9  10  17      170.13      121.59     54.42 o 
   2  11  17     1673.47     1914.03    139.79 o 
   3  11  17      726.54      767.15     90.63 o 
   4  11  17     2296.83     2499.11    121.38 o 
   5  11  17      206.47      268.26     46.73 o 
   6  11  17      476.72      539.55     56.85 o 
   7  11  17      652.30      665.19    109.45 o 
   8  11  17      374.99      302.85     80.72 o 
   2  12  17     2997.65     3082.56    200.49 o 
   3  12  17     1323.32     1336.65    125.63 o 
   4  12  17      409.54      388.63     72.63 o 
   5  12  17      130.33      120.37     31.96 o 
   6  12  17      220.91      203.72     41.07 o 
   2  13  17     1655.05     1518.93    149.30 o 
   3  13  17      555.42      730.74    101.56 o 
   4  13  17     2406.34     2443.88    171.96 o 
   7   0  18     4912.87     4814.12    237.91 o 
   8   0  18     5117.14     5053.04    264.62 o 
   9   0  18       11.04       23.06     33.18 o 
  10   0  18        5.08       88.41     40.26 o 
  11   0  18      125.73      187.13     59.48 o 
  12   0  18      921.60     1216.48    146.27 o 
  13   0  18     3272.21     3291.55    247.02 o 
   6   1  18      845.19      831.28     87.40 o 
   7   1  18     2512.93     2789.02    166.09 o 
   8   1  18      563.34      605.71     59.07 o 
   9   1  18     6314.67     6271.74    256.32 o 
  10   1  18      611.25      493.83     59.28 o 
  11   1  18     3234.35     3210.02    160.23 o 
  12   1  18      115.58      120.98     45.11 o 
  13   1  18      324.50      247.83     48.76 o 
   5   2  18     6692.28     6851.76    335.02 o 
   6   2  18     1115.40     1309.74    101.96 o 
   7   2  18     2267.12     2150.13    146.07 o 
   8   2  18        5.72      108.23     34.80 o 
   9   2  18     1162.35     1303.47    130.08 o 
  10   2  18     5200.71     5198.70    300.43 o 
  11   2  18      526.99      624.32     97.51 o 
  12   2  18      266.32      187.74     70.20 o 
  13   2  18     1453.46     1373.27    160.23 o 
   4   3  18     2267.21     2145.68    124.22 o 
   5   3  18      223.64      172.77     38.64 o 
   6   3  18       82.15      104.80     35.20 o 
   7   3  18     2587.99     2556.36    162.25 o 
   8   3  18      361.15      354.04     68.78 o 
   9   3  18     9036.91     8742.53    570.10 o 
  10   3  18       66.05      154.36     51.18 o 
  11   3  18     4957.10     4821.60    304.07 o 
  12   3  18      285.29      306.70     79.30 o 
  13   3  18      178.43      104.19     59.48 o 
   4   4  18      295.40      267.25     51.99 o 
   5   4  18     6321.53     6444.51    333.20 o 
   6   4  18        0.35       11.94     24.68 o 
   7   4  18     2794.17     2906.76    182.08 o 
   8   4  18     1112.88     1029.75    115.11 o 
   9   4  18      208.78      231.44     62.51 o 
  10   4  18       90.32      136.15     49.97 o 
  11   4  18      268.85      112.08     63.52 o 
  12   4  18      212.14      223.95     63.73 o 
  13   4  18     2071.74     2113.51    203.52 o 
   4   5  18     1468.33     1426.67    105.81 o 
   5   5  18     1352.16     1323.70    108.84 o 
   6   5  18        2.80      -33.18     33.18 o 
   7   5  18       68.36       74.04     33.99 o 
   8   5  18      214.75      195.83     53.61 o 
   9   5  18     3346.60     3169.76    217.89 o 
  10   5  18      126.92       81.33     39.65 o 
  11   5  18     2937.18     2895.02    216.47 o 
  12   5  18      220.91      109.85     62.31 o 
   4   6  18     1439.42     1516.09    115.92 o 
   5   6  18     1529.38     1541.38    133.52 o 
   6   6  18     1485.81     1569.71    127.25 o 
   7   6  18       39.34       64.74     44.51 o 
   8   6  18      672.62      862.64    111.27 o 
   9   6  18      724.46      742.07    113.70 o 
  10   6  18     1062.66     1293.15    150.92 o 
  11   6  18      219.32      140.40     51.18 o 
  12   6  18      959.89      551.69     97.31 o 
   4   7  18      884.00      872.76     52.40 o 
   5   7  18       24.58       16.39     35.61 o 
   6   7  18      115.50       90.43     51.18 o 
   7   7  18      562.61      524.58     87.80 o 
   8   7  18      144.79       77.48     48.76 o 
   9   7  18     1136.77     1280.41    146.47 o 
  10   7  18       82.41       78.70     45.52 o 
  11   7  18      442.92      296.79     79.51 o 
   4   8  18      583.59      555.74     48.76 o 
   5   8  18      203.33      146.27     56.44 o 
   6   8  18     1731.55     1733.58    156.79 o 
   7   8  18      536.26      451.55     92.05 o 
   8   8  18      350.32      286.27     76.07 o 
   9   8  18      102.14       15.58     49.57 o 
  10   8  18      236.25      175.60     71.41 o 
  11   8  18        1.06       71.82     44.71 o 
   3   9  18      167.50      185.92     47.14 o 
   4   9  18       83.03       21.85     30.75 o 
   5   9  18        6.27       68.18     38.24 o 
   6   9  18      405.69      226.18     68.99 o 
   7   9  18      165.43        2.43     57.25 o 
   8   9  18       34.18       87.80     53.21 o 
   9   9  18      399.78      353.43     78.29 o 
  10   9  18      273.27      324.10     67.17 o 
   3  10  18      207.37      259.36     56.44 o 
   4  10  18       11.63       22.05     31.36 o 
   5  10  18      502.13      540.97     70.00 o 
   6  10  18      817.36     1050.79    136.36 o 
   7  10  18      347.63      200.49     65.95 o 
   8  10  18      489.11      482.30    104.19 o 
   9  10  18      145.32       73.64     57.66 o 
   3  11  18      115.99      121.99     46.33 o 
   4  11  18      460.98      377.51     68.38 o 
   5  11  18       51.49       37.22     32.98 o 
   7  11  18       20.98       14.97     56.44 o 
   3  12  18       42.79       81.33     45.11 o 
   4  12  18      447.78      517.91     80.72 o 
   5  12  18       89.29       83.55     40.87 o 
  11   1  19      105.87       35.81     46.73 o 
   8   2  19      293.88      368.81     70.20 o 
   9   2  19      164.74      338.46     73.24 o 
  10   2  19      555.86      504.96     91.44 o 
  11   2  19       11.61        7.69     42.08 o 
  12   2  19      341.08      458.02     87.60 o 
  13   2  19       11.65      157.40     54.83 o 
   7   3  19      168.68      110.66     42.69 o 
   8   3  19      214.34      126.44     41.27 o 
   9   3  19     1411.04     1354.05    139.19 o 
  10   3  19      190.04      200.69     66.15 o 
  11   3  19     1212.61     1311.56    150.31 o 
  12   3  19      326.83      316.61     78.09 o 
  13   3  19      143.56      125.43     62.31 o 
   7   4  19     1583.98     1592.36    129.27 o 
   8   4  19       44.65       38.03     42.48 o 
   9   4  19        0.60       -2.02     39.85 o 
  10   4  19      125.24      199.07     64.13 o 
  11   4  19     1139.67     1046.13    140.00 o 
  12   4  19     1003.93      975.12    140.20 o 
   7   5  19      894.93      894.61    106.21 o 
   8   5  19      540.63      554.73     93.26 o 
   9   5  19     3655.64     3815.32    251.27 o 
  10   5  19      190.54      218.90     67.37 o 
  11   5  19      882.19      961.77    135.95 o 
  12   5  19        7.69       47.34     48.15 o 
   7   6  19      928.67      826.43    109.85 o 
   8   6  19      933.52      755.42    109.85 o 
   9   6  19      519.62      619.87    102.77 o 
  10   6  19      646.61      662.96    116.53 o 
  11   6  19       92.48       92.45     56.65 o 
   7   7  19      927.42      715.97    107.83 o 
   8   7  19      394.36      237.31     74.04 o 
   9   7  19     2325.80     2429.92    198.46 o 
  10   7  19       16.18       70.20     50.37 o 
  11   7  19     1387.95     1748.95    187.34 o 
   8   8  19        0.79       59.28     47.14 o 
   9   8  19      230.67      210.40     63.52 o 
  10   8  19     1261.51     1109.66    151.33 o 
   4   9  19      350.30      365.37     55.23 o 
   4  10  19     2736.35     2647.40    150.72 o 
   4  11  19       50.04       88.81     37.22 o 
   4  12  19      246.53      210.80     56.85 o 
                                                 
